# Supplementary material for: Enantioselective hydrogenation of annulated arenes: controlled formation of multiple stereocenters in adjacent rings
Source: Chem Sci. 2021 Mar 4;12(15):5611–5. doi: 10.1039/d0sc07099h (PMC8179591; doi:10.1039/d0sc07099h)
Supplement: SC-012-D0SC07099H-s002 [file SC-012-D0SC07099H-s002.cif]

# Electronic Supplementary Material (ESI) for Chemical Science.
# This journal is © The Royal Society of Chemistry 2021

####################################################################### 
# 
# This file contains crystal structure data downloaded from the 
# Cambridge Structural Database (CSD) hosted by the Cambridge 
# Crystallographic Data Centre (CCDC).
# 
# Full information about CCDC data access policies and citation 
# guidelines are available at http://www.ccdc.cam.ac.uk/access/V1 
# 
# Audit and citation data items may have been added by the CCDC. 
# Please retain this information to preserve the provenance of 
# this file and to allow appropriate attribution of the data. 
# 
#######################################################################

data_glo9476
_database_code_depnum_ccdc_archive 'CCDC 2006231'
loop_
_audit_author_name
_audit_author_address
'Constantin G. Daniliuc'
;Organisch Chemisches Institut WWU University of Muenster
Germany
;
_audit_update_record             
;
2020-05-27 deposited with the CCDC.	2021-03-04 downloaded from the CCDC.
;

_audit_creation_method           'APEX3 v2016.1-0'
_chemical_name_systematic        ?
_chemical_name_common            ?
_chemical_formula_moiety         ?
_chemical_formula_sum            'C10 H18 N2 O'
_chemical_formula_iupac          ?
_chemical_formula_weight         182.26

_chemical_melting_point          ?

_space_group_crystal_system      monoclinic
_space_group_name_H-M_alt        'P 1 21/n 1'
_space_group_name_Hall           '-P 2yn'
loop_
_space_group_symop_operation_xyz
'x, y, z'
'-x+1/2, y+1/2, -z+1/2'
'-x, -y, -z'
'x-1/2, -y-1/2, z-1/2'

_cell_length_a                   9.8352(5)
_cell_length_b                   9.3209(4)
_cell_length_c                   11.4836(6)
_cell_angle_alpha                90
_cell_angle_beta                 108.743(3)
_cell_angle_gamma                90
_cell_volume                     996.91(9)
_cell_formula_units_Z            4
_cell_measurement_reflns_used    3813
_cell_measurement_theta_min      5.1655
_cell_measurement_theta_max      66.3913
_cell_measurement_temperature    100.(2)

_exptl_crystal_description       prism
_exptl_crystal_colour            colourless
_exptl_crystal_size_max          0.180
_exptl_crystal_size_mid          0.120
_exptl_crystal_size_min          0.080
_exptl_crystal_density_diffrn    1.214
_exptl_crystal_density_meas      ?
_exptl_crystal_density_method    'not measured'
_exptl_crystal_F_000             400

_exptl_absorpt_coefficient_mu    0.626
_exptl_absorpt_correction_type   multi-scan
_exptl_absorpt_process_details   
;
Bruker AXS (2014). SADABS, Version 2014/5, Bruker AXS Inc., Madison, Wisconsin,
USA.
;
_exptl_absorpt_correction_T_min  0.80
_exptl_absorpt_correction_T_max  0.95

_exptl_special_details           
;
;

_diffrn_ambient_temperature      100.(2)

_diffrn_source                   'fine-focus sealed tube'
_diffrn_source_type              'fine-focus sealed tube'

_diffrn_radiation_type           CuK\a
_diffrn_radiation_wavelength     1.54178
_diffrn_radiation_monochromator  graphite

_diffrn_measurement_device_type  'Kappa CCD APEXII'
_diffrn_measurement_method       'phi / omega scans'

_diffrn_detector_area_resol_mean 8.3333

_diffrn_reflns_number            14466
_diffrn_reflns_av_R_equivalents  0.0643
_diffrn_reflns_av_unetI/netI     0.0335
_diffrn_reflns_theta_min         5.17
_diffrn_reflns_theta_max         66.72
_diffrn_reflns_theta_full        66.72
_diffrn_measured_fraction_theta_max 0.993
_diffrn_measured_fraction_theta_full 0.993
_diffrn_reflns_limit_h_min       -11
_diffrn_reflns_limit_h_max       11
_diffrn_reflns_limit_k_min       -11
_diffrn_reflns_limit_k_max       11
_diffrn_reflns_limit_l_min       -13
_diffrn_reflns_limit_l_max       13

_refine_special_details          
;

Reflections were merged by SHELXL according to the crystal
class for the calculation of statistics and refinement.

_reflns_Friedel_fraction is defined as the number of unique
Friedel pairs measured divided by the number that would be
possible theoretically, ignoring centric projections and
systematic absences.

The hydrogen at N1 atom was refined freely.
;

_reflns_number_total             1752
_reflns_number_gt                1334
_reflns_threshold_expression     'I > 2\s(I)'

_refine_ls_structure_factor_coef Fsqd
_refine_ls_matrix_type           full
_refine_ls_R_factor_all          0.0591
_refine_ls_R_factor_gt           0.0410
_refine_ls_wR_factor_gt          0.0930
_refine_ls_wR_factor_ref         0.1017
_refine_ls_goodness_of_fit_ref   1.054
_refine_ls_restrained_S_all      1.054
_refine_ls_number_reflns         1752
_refine_ls_number_parameters     124
_refine_ls_number_restraints     0
_refine_ls_number_constraints    ?
_refine_ls_hydrogen_treatment    mixed
_refine_ls_weighting_scheme      calc
_refine_ls_weighting_details     
'w=1/[\s^2^(Fo^2^)+(0.0420P)^2^+0.3186P] where P=(Fo^2^+2Fc^2^)/3'

_atom_sites_solution_hydrogens   mixed
_atom_sites_solution_primary     ?
_atom_sites_solution_secondary   ?

_refine_ls_shift/su_max          0.000
_refine_ls_shift/su_mean         0.000
_refine_diff_density_max         0.171
_refine_diff_density_min         -0.195
_refine_ls_extinction_method     none
_refine_ls_extinction_coef       ?

loop_
_atom_type_symbol
_atom_type_description
_atom_type_scat_dispersion_real
_atom_type_scat_dispersion_imag
_atom_type_scat_source
C C 0.0181 0.0091 'International Tables Vol C Tables 4.2.6.8 and 6.1.1.4'
H H 0.0000 0.0000 'International Tables Vol C Tables 4.2.6.8 and 6.1.1.4'
N N 0.0311 0.0180 'International Tables Vol C Tables 4.2.6.8 and 6.1.1.4'
O O 0.0492 0.0322 'International Tables Vol C Tables 4.2.6.8 and 6.1.1.4'

_computing_data_collection       'APEX3 v2016.1-0 (Bruker AXS Inc., 2016)'
_computing_cell_refinement       'SAINT V8.37A (Bruker AXS Inc., 2015)'
_computing_data_reduction        'SAINT V8.37A (Bruker AXS Inc., 2015)'
_computing_structure_solution    'SHELXL-2014/7 (Sheldrick, 2014)'
_computing_structure_refinement  'SHELXL-2014/7 (Sheldrick, 2014)'
_computing_molecular_graphics    'APEX3 v2016.1-0 (Bruker AXS Inc., 2016)'
_computing_publication_material  'APEX3 v2016.1-0 (Bruker AXS Inc., 2016)'

loop_
_atom_site_type_symbol
_atom_site_label
_atom_site_fract_x
_atom_site_fract_y
_atom_site_fract_z
_atom_site_U_iso_or_equiv
_atom_site_adp_type
_atom_site_calc_flag
_atom_site_refinement_flags_adp
_atom_site_refinement_flags_occupancy
_atom_site_refinement_flags_posn
_atom_site_occupancy
_atom_site_disorder_assembly
_atom_site_disorder_group
O O1 0.65297(12) 0.26082(12) 0.16985(10) 0.0267(3) Uani d . . . 1 . .
N N1 0.62143(15) 0.57753(15) 0.40879(13) 0.0238(3) Uani d . . . 1 . .
H H1 0.6605(19) 0.644(2) 0.3777(16) 0.023(5) Uiso d . . . 1 . .
C C2 0.72191(17) 0.45950(18) 0.45671(14) 0.0231(4) Uani d . . . 1 . .
H H2 0.6716 0.3834 0.4887 0.028 Uiso calc U . R 1 . .
C C3 0.76696(17) 0.39591(18) 0.35198(14) 0.0232(4) Uani d . . . 1 . .
H H3A 0.8284 0.4661 0.3277 0.028 Uiso calc U . R 1 . .
H H3B 0.8252 0.3088 0.3822 0.028 Uiso calc U . R 1 . .
C C4 0.64227(18) 0.35721(17) 0.24053(15) 0.0230(4) Uani d . . . 1 . .
N N5 0.52015(14) 0.43501(15) 0.22081(12) 0.0227(3) Uani d . . . 1 . .
C C6 0.39109(17) 0.39286(18) 0.12023(15) 0.0258(4) Uani d . . . 1 . .
H H6A 0.3295 0.3325 0.1536 0.031 Uiso calc U . R 1 . .
H H6B 0.4197 0.3347 0.0598 0.031 Uiso calc U . R 1 . .
C C7 0.30577(18) 0.52228(19) 0.05565(14) 0.0261(4) Uani d . . . 1 . .
H H7 0.3677 0.5789 0.0183 0.031 Uiso calc U . R 1 . .
C C8 0.26969(18) 0.61702(19) 0.14992(15) 0.0266(4) Uani d . . . 1 . .
H H8A 0.2194 0.7045 0.109 0.032 Uiso calc U . R 1 . .
H H8B 0.2045 0.5646 0.1852 0.032 Uiso calc U . R 1 . .
C C9 0.40569(18) 0.65943(18) 0.25258(15) 0.0267(4) Uani d . . . 1 . .
H H9A 0.4658 0.7203 0.218 0.032 Uiso calc U . R 1 . .
H H9B 0.3791 0.717 0.3144 0.032 Uiso calc U . R 1 . .
C C10 0.49279(17) 0.53046(17) 0.31553(14) 0.0230(4) Uani d . . . 1 . .
H H10 0.4339 0.4755 0.3569 0.028 Uiso calc U . R 1 . .
C C11 0.84928(18) 0.51222(19) 0.56178(14) 0.0260(4) Uani d . . . 1 . .
H H11A 0.8958 0.5915 0.5332 0.039 Uiso calc U . R 1 . .
H H11B 0.918 0.4336 0.591 0.039 Uiso calc U . R 1 . .
H H11C 0.8164 0.5456 0.6291 0.039 Uiso calc U . R 1 . .
C C12 0.17147(19) 0.4752(2) -0.04780(16) 0.0306(4) Uani d . . . 1 . .
H H12A 0.1119 0.4147 -0.0138 0.046 Uiso calc U . R 1 . .
H H12B 0.1998 0.4208 -0.1093 0.046 Uiso calc U . R 1 . .
H H12C 0.1166 0.5601 -0.0866 0.046 Uiso calc U . R 1 . .

loop_
_atom_site_aniso_label
_atom_site_aniso_U_11
_atom_site_aniso_U_22
_atom_site_aniso_U_33
_atom_site_aniso_U_12
_atom_site_aniso_U_13
_atom_site_aniso_U_23
O1 0.0296(7) 0.0236(6) 0.0263(6) 0.0026(5) 0.0082(5) -0.0032(5)
N1 0.0223(8) 0.0220(8) 0.0247(7) -0.0001(6) 0.0043(6) -0.0006(6)
C2 0.0241(9) 0.0219(9) 0.0238(8) 0.0003(7) 0.0083(7) 0.0001(7)
C3 0.0232(9) 0.0210(9) 0.0240(9) 0.0018(7) 0.0057(7) 0.0004(7)
C4 0.0262(9) 0.0202(9) 0.0240(8) -0.0010(7) 0.0098(7) 0.0019(7)
N5 0.0217(7) 0.0231(7) 0.0219(7) 0.0007(6) 0.0053(6) -0.0034(6)
C6 0.0233(9) 0.0261(9) 0.0260(9) -0.0023(7) 0.0048(7) -0.0015(7)
C7 0.0250(9) 0.0283(10) 0.0232(8) -0.0007(7) 0.0051(8) 0.0017(7)
C8 0.0241(9) 0.0266(9) 0.0281(9) 0.0026(7) 0.0069(8) 0.0024(7)
C9 0.0276(9) 0.0245(9) 0.0279(9) 0.0025(7) 0.0087(8) -0.0016(7)
C10 0.0236(9) 0.0229(9) 0.0230(8) 0.0004(7) 0.0080(7) -0.0017(7)
C11 0.0272(9) 0.0261(9) 0.0232(8) -0.0002(7) 0.0062(7) 0.0005(7)
C12 0.0294(10) 0.0309(10) 0.0278(9) 0.0026(8) 0.0041(8) 0.0002(8)

_geom_special_details            
;

All esds (except the esd in the dihedral angle between two l.s. planes)
are estimated using the full covariance matrix.  The cell esds are taken
into account individually in the estimation of esds in distances, angles
and torsion angles; correlations between esds in cell parameters are only
used when they are defined by crystal symmetry.  An approximate (isotropic)
treatment of cell esds is used for estimating esds involving l.s. planes.
;

loop_
_geom_bond_atom_site_label_1
_geom_bond_atom_site_label_2
_geom_bond_site_symmetry_2
_geom_bond_distance
_geom_bond_publ_flag
O1 C4 . 1.2377(19) ?
N1 C10 . 1.439(2) ?
N1 C2 . 1.463(2) ?
N1 H1 . 0.864(19) ?
C2 C11 . 1.515(2) ?
C2 C3 . 1.529(2) ?
C2 H2 . 1.0 ?
C3 C4 . 1.504(2) ?
C3 H3A . 0.99 ?
C3 H3B . 0.99 ?
C4 N5 . 1.358(2) ?
N5 C6 . 1.469(2) ?
N5 C10 . 1.495(2) ?
C6 C7 . 1.520(2) ?
C6 H6A . 0.99 ?
C6 H6B . 0.99 ?
C7 C8 . 1.525(2) ?
C7 C12 . 1.530(2) ?
C7 H7 . 1.0 ?
C8 C9 . 1.524(2) ?
C8 H8A . 0.99 ?
C8 H8B . 0.99 ?
C9 C10 . 1.518(2) ?
C9 H9A . 0.99 ?
C9 H9B . 0.99 ?
C10 H10 . 1.0 ?
C11 H11A . 0.98 ?
C11 H11B . 0.98 ?
C11 H11C . 0.98 ?
C12 H12A . 0.98 ?
C12 H12B . 0.98 ?
C12 H12C . 0.98 ?

loop_
_geom_angle_atom_site_label_1
_geom_angle_atom_site_label_2
_geom_angle_atom_site_label_3
_geom_angle_site_symmetry_1
_geom_angle_site_symmetry_3
_geom_angle
_geom_angle_publ_flag
C10 N1 C2 . . 112.14(13) ?
C10 N1 H1 . . 108.2(11) ?
C2 N1 H1 . . 111.0(12) ?
N1 C2 C11 . . 109.96(13) ?
N1 C2 C3 . . 109.10(13) ?
C11 C2 C3 . . 112.20(14) ?
N1 C2 H2 . . 108.5 ?
C11 C2 H2 . . 108.5 ?
C3 C2 H2 . . 108.5 ?
C4 C3 C2 . . 113.53(14) ?
C4 C3 H3A . . 108.9 ?
C2 C3 H3A . . 108.9 ?
C4 C3 H3B . . 108.9 ?
C2 C3 H3B . . 108.9 ?
H3A C3 H3B . . 107.7 ?
O1 C4 N5 . . 122.35(15) ?
O1 C4 C3 . . 120.94(15) ?
N5 C4 C3 . . 116.69(14) ?
C4 N5 C6 . . 118.87(14) ?
C4 N5 C10 . . 123.55(13) ?
C6 N5 C10 . . 114.79(13) ?
N5 C6 C7 . . 111.94(14) ?
N5 C6 H6A . . 109.2 ?
C7 C6 H6A . . 109.2 ?
N5 C6 H6B . . 109.2 ?
C7 C6 H6B . . 109.2 ?
H6A C6 H6B . . 107.9 ?
C6 C7 C8 . . 109.34(13) ?
C6 C7 C12 . . 110.79(14) ?
C8 C7 C12 . . 112.18(14) ?
C6 C7 H7 . . 108.1 ?
C8 C7 H7 . . 108.1 ?
C12 C7 H7 . . 108.1 ?
C9 C8 C7 . . 110.66(14) ?
C9 C8 H8A . . 109.5 ?
C7 C8 H8A . . 109.5 ?
C9 C8 H8B . . 109.5 ?
C7 C8 H8B . . 109.5 ?
H8A C8 H8B . . 108.1 ?
C10 C9 C8 . . 112.57(14) ?
C10 C9 H9A . . 109.1 ?
C8 C9 H9A . . 109.1 ?
C10 C9 H9B . . 109.1 ?
C8 C9 H9B . . 109.1 ?
H9A C9 H9B . . 107.8 ?
N1 C10 N5 . . 113.72(13) ?
N1 C10 C9 . . 109.87(13) ?
N5 C10 C9 . . 109.32(13) ?
N1 C10 H10 . . 107.9 ?
N5 C10 H10 . . 107.9 ?
C9 C10 H10 . . 107.9 ?
C2 C11 H11A . . 109.5 ?
C2 C11 H11B . . 109.5 ?
H11A C11 H11B . . 109.5 ?
C2 C11 H11C . . 109.5 ?
H11A C11 H11C . . 109.5 ?
H11B C11 H11C . . 109.5 ?
C7 C12 H12A . . 109.5 ?
C7 C12 H12B . . 109.5 ?
H12A C12 H12B . . 109.5 ?
C7 C12 H12C . . 109.5 ?
H12A C12 H12C . . 109.5 ?
H12B C12 H12C . . 109.5 ?

loop_
_geom_torsion_atom_site_label_1
_geom_torsion_atom_site_label_2
_geom_torsion_atom_site_label_3
_geom_torsion_atom_site_label_4
_geom_torsion_site_symmetry_1
_geom_torsion_site_symmetry_2
_geom_torsion_site_symmetry_3
_geom_torsion_site_symmetry_4
_geom_torsion
_geom_torsion_publ_flag
C10 N1 C2 C11 . . . . -175.18(13) ?
C10 N1 C2 C3 . . . . 61.37(17) ?
N1 C2 C3 C4 . . . . -51.64(18) ?
C11 C2 C3 C4 . . . . -173.74(14) ?
C2 C3 C4 O1 . . . . -152.79(15) ?
C2 C3 C4 N5 . . . . 28.6(2) ?
O1 C4 N5 C6 . . . . 7.1(2) ?
C3 C4 N5 C6 . . . . -174.24(14) ?
O1 C4 N5 C10 . . . . 167.16(15) ?
C3 C4 N5 C10 . . . . -14.2(2) ?
C4 N5 C6 C7 . . . . -142.53(15) ?
C10 N5 C6 C7 . . . . 55.74(18) ?
N5 C6 C7 C8 . . . . -55.37(18) ?
N5 C6 C7 C12 . . . . -179.51(14) ?
C6 C7 C8 C9 . . . . 55.64(18) ?
C12 C7 C8 C9 . . . . 178.97(14) ?
C7 C8 C9 C10 . . . . -56.21(19) ?
C2 N1 C10 N5 . . . . -46.55(19) ?
C2 N1 C10 C9 . . . . -169.44(14) ?
C4 N5 C10 N1 . . . . 22.9(2) ?
C6 N5 C10 N1 . . . . -176.30(13) ?
C4 N5 C10 C9 . . . . 146.12(15) ?
C6 N5 C10 C9 . . . . -53.11(18) ?
C8 C9 C10 N1 . . . . 178.34(14) ?
C8 C9 C10 N5 . . . . 52.89(18) ?

loop_
_geom_hbond_atom_site_label_D
_geom_hbond_atom_site_label_H
_geom_hbond_atom_site_label_A
_geom_hbond_site_symmetry_A
_geom_hbond_distance_DH
_geom_hbond_distance_HA
_geom_hbond_distance_DA
_geom_hbond_angle_DHA
_geom_hbond_publ_flag
N1 H1 O1 2_655 0.864(19) 2.344(19) 3.1536(19) 156.1(16) ?

_shelx_res_file                  
;


    glo9476.res created by SHELXL-2014/7


TITL glo9476.res in P2(1)/n
CELL  1.54178   9.8352   9.3209  11.4836   90.000  108.743   90.000
ZERR    4.000   0.0005   0.0004   0.0006    0.000    0.003    0.000
LATT 1
SYMM 1/2-X, 1/2+Y, 1/2-Z
SFAC C  H  N  O
UNIT 40  72  8  4
SIZE 0.08 0.12 0.18
TEMP -173.150
ACTA
CONF

L.S. 30
BOND $H
FMAP 2
PLAN 10

EQIV $1 -x+3/2, y+1/2, -z+1/2
HTAB N1 O1_$1

WGHT    0.042000    0.318600
FVAR       0.89886
O1    4    0.652966    0.260818    0.169848    11.00000    0.02958    0.02359 =
         0.02632   -0.00319    0.00818    0.00259
N1    3    0.621432    0.577534    0.408791    11.00000    0.02225    0.02203 =
         0.02472   -0.00062    0.00435   -0.00013
H1    2    0.660488    0.644015    0.377738    11.00000    0.02288
C2    1    0.721913    0.459498    0.456712    11.00000    0.02414    0.02186 =
         0.02383    0.00015    0.00827    0.00027
AFIX  13
H2    2    0.671599    0.383424    0.488747    11.00000   -1.20000
AFIX   0
C3    1    0.766955    0.395913    0.351978    11.00000    0.02324    0.02099 =
         0.02399    0.00039    0.00569    0.00176
AFIX  23
H3A   2    0.828425    0.466115    0.327666    11.00000   -1.20000
H3B   2    0.825185    0.308798    0.382218    11.00000   -1.20000
AFIX   0
C4    1    0.642271    0.357210    0.240526    11.00000    0.02615    0.02022 =
         0.02396    0.00191    0.00981   -0.00096
N5    3    0.520145    0.435007    0.220809    11.00000    0.02173    0.02314 =
         0.02195   -0.00340    0.00526    0.00071
C6    1    0.391088    0.392859    0.120235    11.00000    0.02326    0.02605 =
         0.02597   -0.00152    0.00480   -0.00233
AFIX  23
H6A   2    0.329464    0.332518    0.153630    11.00000   -1.20000
H6B   2    0.419686    0.334690    0.059804    11.00000   -1.20000
AFIX   0
C7    1    0.305773    0.522284    0.055646    11.00000    0.02495    0.02831 =
         0.02321    0.00168    0.00510   -0.00068
AFIX  13
H7    2    0.367667    0.578888    0.018344    11.00000   -1.20000
AFIX   0
C8    1    0.269686    0.617020    0.149922    11.00000    0.02410    0.02660 =
         0.02810    0.00244    0.00695    0.00262
AFIX  23
H8A   2    0.219440    0.704451    0.108975    11.00000   -1.20000
H8B   2    0.204527    0.564645    0.185208    11.00000   -1.20000
AFIX   0
C9    1    0.405693    0.659432    0.252583    11.00000    0.02759    0.02454 =
         0.02791   -0.00156    0.00870    0.00253
AFIX  23
H9A   2    0.465770    0.720320    0.217972    11.00000   -1.20000
H9B   2    0.379091    0.717048    0.314397    11.00000   -1.20000
AFIX   0
C10   1    0.492794    0.530465    0.315529    11.00000    0.02359    0.02290 =
         0.02298   -0.00166    0.00801    0.00042
AFIX  13
H10   2    0.433921    0.475500    0.356885    11.00000   -1.20000
AFIX   0
C11   1    0.849280    0.512218    0.561776    11.00000    0.02721    0.02612 =
         0.02321    0.00054    0.00621   -0.00020
AFIX 137
H11A  2    0.895832    0.591494    0.533153    11.00000   -1.50000
H11B  2    0.918015    0.433635    0.591024    11.00000   -1.50000
H11C  2    0.816384    0.545627    0.629114    11.00000   -1.50000
AFIX   0
C12   1    0.171467    0.475224   -0.047802    11.00000    0.02941    0.03091 =
         0.02784    0.00023    0.00409    0.00263
AFIX 137
H12A  2    0.111914    0.414697   -0.013828    11.00000   -1.50000
H12B  2    0.199825    0.420752   -0.109272    11.00000   -1.50000
H12C  2    0.116619    0.560074   -0.086577    11.00000   -1.50000
AFIX   0
HKLF 4

REM  glo9476.res in P2(1)/n
REM R1 =  0.0410 for    1334 Fo > 4sig(Fo)  and  0.0591 for all    1752 data
REM    124 parameters refined using      0 restraints

END

WGHT      0.0420      0.3190

REM Highest difference peak  0.171,  deepest hole -0.195,  1-sigma level  0.041
Q1    1   0.5327  0.4991  0.1617  11.00000  0.05    0.17
Q2    1   0.3895  0.5649  0.2913  11.00000  0.05    0.16
Q3    1   0.7443  0.4423  0.3993  11.00000  0.05    0.15
Q4    1   0.2959  0.5774  0.1057  11.00000  0.05    0.14
Q5    1   0.4194  0.4613  0.0421  11.00000  0.05    0.13
Q6    1   0.8810  0.4923  0.2982  11.00000  0.05    0.12
Q7    1   0.6334  0.2738  0.0881  11.00000  0.05    0.12
Q8    1   0.4335  0.2035  0.2527  11.00000  0.05    0.12
Q9    1   0.6421  0.4223  0.5558  11.00000  0.05    0.12
Q10   1   0.2751  0.4376  0.0882  11.00000  0.05    0.11
;
_shelx_res_checksum              47545

_shelx_hkl_file                  
;
   1   0   0    8.60    2.30
   1   0   0    2.50    2.20
  -1   0   0    1.10    2.00
  -1   0   0    2.30    2.00
  -2   0   0 2524.85   80.59
  -2   0   0 2370.26   77.99
   2   0   0 2433.36   79.29
   2   0   0 2348.76   80.39
  -2   0   0 2436.26   79.39
  -3   0   0   -2.40    3.60
  -3   0   0   -3.90    4.30
  -3   0   0    0.90    4.60
   3   0   0    6.60    6.00
  -4   0   0  583.94   23.10
   4   0   0  596.34   24.90
  -4   0   0  592.04   25.70
  -4   0   0  632.34   27.90
  -5   0   0    1.80    6.20
   5   0   0    1.00    6.30
  -5   0   0   11.10    6.60
  -5   0   0    1.40    5.20
  -5   0   0    5.60    5.00
   6   0   0  323.07   18.00
  -6   0   0  362.36   17.10
   6   0   0  322.57   19.20
  -6   0   0  352.26   17.50
   6   0   0  318.47   20.20
   6   0   0  318.27   18.80
  -6   0   0  317.67   21.00
  -7   0   0   -4.90    6.10
  -7   0   0   -6.40    8.50
   7   0   0   -1.50    7.10
  -7   0   0    8.50    8.00
   7   0   0   -4.80    8.70
  -7   0   0   -4.60    9.60
  -7   0   0    0.00    5.10
   7   0   0   -4.20    7.00
   7   0   0   -3.50    7.80
  -8   0   0  430.76   31.80
  -8   0   0  396.56   21.90
  -8   0   0  399.66   21.30
   8   0   0  419.66   22.10
   8   0   0  418.56   26.10
   8   0   0  425.96   24.20
  -8   0   0  397.46   22.00
   8   0   0  415.56   25.10
  -9   0   0   20.00   16.50
  -9   0   0   -5.90    8.20
   9   0   0   -2.80   10.10
   9   0   0   -2.20    6.70
   9   0   0    1.50    9.00
   9   0   0   -3.20    9.50
   9   0   0    6.70    8.60
  -9   0   0   -5.00    6.80
  10   0   0   -0.20    5.90
 -10   0   0   -0.20    4.70
 -10   0   0    5.40    9.90
  10   0   0   -3.00    6.30
  10   0   0    7.10    8.80
  11   0   0   -3.70    4.00
 -11   0   0    0.40    4.80
 -11   0   0    6.00    5.70
   0  -1   0   -5.80    2.20
   0  -1   0   -0.80    2.70
   0  -1   0   -0.50    2.30
   0  -1   0   -0.10    3.40
   0  -1   0   -3.20    2.30
   0   1   0   -4.10    2.40
   0   1   0   -4.50    3.10
   0   1   0   -5.60    2.10
  -1  -1   0 4499.55  145.59
  -1  -1   0 4277.27  144.59
   1  -1   0 4510.75  146.89
  -1  -1   0 4738.33  147.39
   1  -1   0 4656.13  146.09
  -1  -1   0 4674.83  147.09
   1   1   0 4393.26  145.59
   1   1   0 4540.15  147.09
  -1   1   0 4584.04  145.99
   1   1   0 4562.94  147.39
  -1   1   0 4741.83  147.09
   2  -1   0 1352.56   44.70
  -2  -1   0 1329.57   45.00
  -2  -1   0 1388.16   47.60
  -2  -1   0 1358.86   45.20
   2  -1   0 1338.47   45.00
   2  -1   0 1271.67   45.40
  -2  -1   0 1236.48   43.30
  -2   1   0 1363.56   44.90
  -2   1   0 1326.27   45.50
   2   1   0 1335.37   45.30
   2   1   0 1295.37   44.80
  -2   1   0 1260.37   43.60
   2   1   0 1281.67   47.50
  -3  -1   0  272.47   11.90
   3  -1   0  277.47   14.20
  -3  -1   0  311.67   17.40
   3  -1   0  278.77   14.60
  -3  -1   0  272.87   14.20
   3   1   0  272.17   14.20
  -3   1   0  268.57   14.50
  -3   1   0  265.27   12.30
  -3   1   0  292.77   14.10
   3   1   0  267.17   11.40
   4  -1   0  113.29   10.60
  -4  -1   0  119.09   13.40
  -4  -1   0  112.19    8.60
  -4  -1   0  100.99   11.20
   4   1   0  124.49   11.00
  -4   1   0  129.09   10.30
  -4   1   0  126.89   11.30
  -4   1   0  118.69    8.90
  -5  -1   0   34.20    8.00
  -5  -1   0   44.50    6.10
   5  -1   0   44.00    9.30
  -5  -1   0   33.30    6.50
  -5  -1   0   38.60    9.90
  -5   1   0   33.90    5.80
   5   1   0   33.00    7.60
  -5   1   0   26.60    7.80
  -5   1   0   32.80    6.40
  -6  -1   0    7.30    4.60
  -6  -1   0    3.10    5.50
   6  -1   0    2.40    7.50
   6  -1   0    2.70    7.30
  -6  -1   0    5.30    7.00
   6  -1   0    2.10    6.90
  -6  -1   0    8.90    8.90
   6  -1   0    1.80    4.70
   6   1   0    0.10    7.10
  -6   1   0    8.30    7.80
  -6   1   0    4.40    5.90
  -6   1   0    3.40    6.70
   6   1   0   10.60    7.90
   6   1   0    3.60    7.10
  -6   1   0    2.50    8.70
  -6   1   0   -2.90    4.50
   6   1   0   -0.60    6.70
  -7  -1   0    9.40    7.50
  -7  -1   0    0.80    9.60
  -7  -1   0   -0.30    6.20
   7  -1   0   -2.20    8.50
   7  -1   0    6.20    7.60
   7  -1   0   -4.10    7.80
   7  -1   0   -2.80    8.00
   7  -1   0   -1.10    5.60
  -7  -1   0    2.20    5.50
  -7  -1   0    1.70    6.30
   7   1   0   15.60    7.80
   7   1   0    7.60    7.90
   7   1   0    5.20    9.20
   7   1   0   12.60    6.60
   7   1   0    4.40    8.70
  -7   1   0    7.40    6.40
  -7   1   0   -1.70    7.00
  -7   1   0   -5.30   10.80
  -7   1   0  -12.20    9.50
  -7   1   0    9.50    7.80
  -8  -1   0   90.29   12.00
   8  -1   0   69.69   12.50
  -8  -1   0   83.39   10.90
  -8  -1   0   55.99   14.50
   8  -1   0   99.69   14.10
   8  -1   0   98.69   12.80
  -8  -1   0   88.79   10.50
   8  -1   0   72.49   12.70
  -8   1   0   95.69   15.70
   8   1   0   77.49   13.20
  -8   1   0   98.79   12.20
  -8   1   0  106.39   12.90
   8   1   0   79.79   12.10
   8   1   0   78.89   12.90
  -8   1   0   81.09   11.10
   8   1   0   93.69   13.40
   9  -1   0  490.15   28.60
  -9  -1   0  539.15   37.60
   9  -1   0  498.65   26.50
  -9  -1   0  414.86   23.00
   9  -1   0  484.15   25.40
  -9  -1   0  463.65   24.30
   9  -1   0  482.25   23.60
   9  -1   0  461.55   25.60
   9   1   0  475.15   25.50
   9   1   0  491.65   28.10
   9   1   0  515.25   26.80
  -9   1   0  502.95   23.20
  -9   1   0  438.36   33.30
   9   1   0  431.96   21.90
  10  -1   0    3.30    7.30
  10  -1   0   -2.40    5.70
 -10  -1   0   -1.70   10.60
  10  -1   0    3.40    6.50
 -10  -1   0    0.30    7.60
 -10   1   0   -3.40    5.20
  10   1   0    0.60    6.30
  10   1   0   -5.80    5.20
  10   1   0   12.30    9.30
 -10   1   0    9.30    9.80
 -10   1   0   -0.10    8.00
  11  -1   0   -0.20    4.10
 -11  -1   0    5.60    5.20
 -11   1   0   -2.40    4.20
  11   1   0    1.40    4.80
   0  -2   0 7674.03  245.18
   0  -2   0 7819.52  244.98
   0  -2   0 7782.82  245.58
   0  -2   0 7336.37  243.28
   0  -2   0 8070.79  248.78
   0   2   0 7588.24  244.98
   0   2   0 7439.56  248.58
  -1  -2   0 1801.42   62.39
  -1  -2   0 1722.03   59.99
   1  -2   0 1795.02   63.59
  -1  -2   0 1760.62   58.59
   1  -2   0 1867.71   61.09
  -1  -2   0 1810.52   63.39
  -1   2   0 1833.02   60.69
   1   2   0 1818.02   60.49
   1   2   0 1763.62   62.59
  -1   2   0 1870.11   64.19
  -1   2   0 1791.32   60.89
  -1   2   0 1753.42   58.89
   1   2   0 1762.12   63.79
  -2  -2   0   74.29    5.80
   2  -2   0   87.99    9.40
   2  -2   0   73.79    8.90
  -2  -2   0   77.49    7.70
  -2  -2   0   71.19    8.60
   2  -2   0   77.09    5.80
  -2  -2   0   89.59   10.10
  -2   2   0   71.89    5.40
   2   2   0   78.39    8.30
   2   2   0   89.79    9.80
  -2   2   0   70.79    7.80
  -2   2   0   91.79    9.40
  -2   2   0   84.49    9.30
   3  -2   0  955.50   36.60
  -3  -2   0  955.10   39.60
  -3  -2   0  934.81   35.70
   3  -2   0 1001.90   37.10
  -3  -2   0  945.91   33.10
   3  -2   0  910.71   33.80
  -3  -2   0  912.81   36.20
   3   2   0  955.80   35.40
  -3   2   0  926.01   33.60
   3   2   0  932.11   37.40
  -3   2   0  951.20   36.50
  -3   2   0  898.51   36.50
  -4  -2   0  552.04   24.10
  -4  -2   0  500.15   20.40
  -4  -2   0  500.65   27.40
   4  -2   0  514.55   24.20
  -4   2   0  526.15   21.40
  -4   2   0  520.35   24.30
  -4   2   0  474.15   20.20
   4   2   0  462.45   21.60
  -5  -2   0  518.25   30.20
   5  -2   0  524.55   25.50
  -5  -2   0  495.05   25.30
  -5  -2   0  492.15   20.80
  -5  -2   0  512.25   22.40
  -5   2   0  513.95   21.70
  -5   2   0  501.15   26.10
  -5   2   0  530.45   22.80
   6  -2   0  109.69   14.20
   6  -2   0  105.09   12.40
  -6  -2   0  124.09    9.70
   6  -2   0  102.89   12.80
   6  -2   0   90.69   12.70
   6  -2   0   96.59   11.80
  -6  -2   0   93.49   12.70
  -6  -2   0  114.39   10.50
  -6  -2   0   90.49   11.80
  -6   2   0  103.29   18.80
   6   2   0  100.19   11.50
   6   2   0   95.39   12.50
   6   2   0   88.99   10.30
  -6   2   0  110.99   11.80
  -6   2   0  109.89   11.00
  -6   2   0  109.59   11.10
   6   2   0   82.59   13.10
   7  -2   0    5.40    8.50
   8  -2   0   12.50    9.30
  -8  -2   0    0.60    6.10
   8  -2   0   16.70    7.40
   8  -2   0   15.90    9.20
  -8  -2   0   14.40    8.10
   8  -2   0   18.80   10.10
   8  -2   0   15.70    9.00
  -8  -2   0   15.40    8.60
  -8  -2   0    8.20    8.80
  -8   2   0   16.10    6.80
  -8   2   0   14.60   11.30
   8   2   0   12.50    9.80
   8   2   0   14.60    8.10
   8   2   0   20.80   11.30
   8   2   0   20.50    8.30
   8   2   0    8.00    8.80
  -8   2   0   15.70    8.00
   9  -2   0   41.00    9.70
  -9  -2   0   35.00   14.20
   9  -2   0   25.60   10.00
   9  -2   0   39.70    8.40
   9  -2   0   38.90    8.30
   9  -2   0   48.10    8.30
  -9  -2   0   43.70    8.30
  -9  -2   0   30.30    8.50
   9   2   0   48.50   10.00
   9   2   0   30.30    9.00
  -9   2   0   53.39   11.80
  -9   2   0   40.80    8.00
   9   2   0   51.89   12.20
  -9   2   0   25.00   11.60
  -9   2   0   31.30    7.30
  10  -2   0   66.09    8.60
 -10  -2   0   53.79   12.80
  10  -2   0   34.40   10.00
  10  -2   0   51.29    8.40
 -10  -2   0   41.40    8.70
 -10   2   0   65.69   10.50
 -10   2   0   51.99   10.30
  10   2   0   40.00   10.30
  10   2   0   69.59    9.70
 -10   2   0   48.10    9.10
   0  -3   0    1.10    5.80
   0  -3   0    3.10    5.50
   0  -3   0   -3.60    6.10
   0  -3   0   -4.50    3.80
   0  -3   0    2.20    6.80
   0   3   0   -4.20    5.30
   1  -3   0  428.96   17.70
  -1  -3   0  440.06   17.40
  -1  -3   0  456.85   20.00
   1  -3   0  419.06   20.20
  -1  -3   0  465.85   24.30
   1  -3   0  441.66   18.90
   1  -3   0  453.55   20.70
   1  -3   0  398.26   23.30
  -1  -3   0  441.76   21.90
   1   3   0  416.76   19.50
  -1   3   0  440.36   17.40
  -1   3   0  446.96   20.30
  -2  -3   0  373.16   20.70
  -2  -3   0  329.87   17.00
  -2  -3   0  339.67   20.40
  -2  -3   0  329.87   14.50
   2  -3   0  347.17   20.90
   2  -3   0  337.37   15.00
   2  -3   0  325.47   18.00
   2  -3   0  330.87   17.70
  -2   3   0  348.57   17.70
  -2   3   0  318.37   14.90
  -2   3   0  313.47   17.10
   2   3   0  344.37   17.10
   3  -3   0 1696.73   64.69
  -3  -3   0 1692.03   60.79
  -3  -3   0 1725.93   57.79
   3  -3   0 1677.53   61.69
  -3  -3   0 1813.02   65.89
  -3  -3   0 1597.04   63.69
  -3   3   0 1669.03   58.29
  -3   3   0 1735.33   62.09
   3   3   0 1666.33   59.79
  -3   3   0 1708.23   62.09
  -4  -3   0   63.39    7.40
  -4  -3   0   49.60    9.90
   4  -3   0   47.20   10.10
  -4  -3   0   38.70    8.60
  -4  -3   0   30.00    5.60
  -4   3   0   21.80    8.00
   4   3   0   42.60    8.20
  -4   3   0   41.40    6.40
  -4   3   0   46.80    7.00
  -4   3   0   52.69   11.10
   5  -3   0  514.55   24.80
  -5  -3   0  573.54   27.50
   5  -3   0  564.54   27.70
   5  -3   0  496.55   25.10
  -5  -3   0  560.54   22.60
  -5  -3   0  476.05   31.40
  -5  -3   0  539.85   23.30
   5  -3   0  557.64   29.00
  -5   3   0  517.55   23.40
   5   3   0  481.65   25.00
  -5   3   0  517.75   29.30
  -5   3   0  500.95   27.30
  -5   3   0  594.34   32.70
  -5   3   0  533.05   23.40
   6  -3   0  554.84   26.90
  -6  -3   0  520.55   30.00
  -6  -3   0  514.85   25.20
   6  -3   0  578.54   29.00
   6  -3   0  527.15   26.00
  -6  -3   0  591.64   26.00
   6  -3   0  582.94   27.80
  -6  -3   0  639.04   25.10
  -6  -3   0  678.33   29.20
  -6   3   0  538.75   29.30
   6   3   0  543.45   26.50
   6   3   0  561.44   27.30
  -6   3   0  542.15   24.90
  -6   3   0  570.94   25.30
  -6   3   0  558.74   33.60
  -6   3   0  609.14   27.10
   6   3   0  585.74   28.30
  -7  -3   0  104.59   12.30
  -7  -3   0   73.39   10.50
  -7  -3   0   85.79   13.90
   7  -3   0   89.19   13.40
   7  -3   0   70.09   11.20
   7  -3   0   89.49   13.00
  -7  -3   0   90.49   10.10
   7  -3   0   86.89   13.00
   7   3   0  109.79   14.70
   7   3   0   79.99   11.20
  -7   3   0   87.69   10.40
  -7   3   0   85.09   15.70
  -7   3   0   92.09   16.60
   7   3   0  107.49   13.00
  -7   3   0   87.39   11.60
  -8  -3   0   20.30    8.60
   8  -3   0    2.80    9.20
  -8  -3   0   -3.10    8.70
   8  -3   0    3.40    8.20
  -8  -3   0    8.80    6.90
  -8  -3   0   13.70    8.30
   8  -3   0    3.70    8.90
   8  -3   0   13.50    7.60
  -8   3   0    5.50   12.00
   8   3   0    4.10   10.20
  -8   3   0   -3.50    8.70
   8   3   0   16.10    8.90
  -8   3   0   13.40    7.40
  -8   3   0   -8.80   11.80
   8   3   0   20.80    8.40
   8   3   0    6.20    9.50
  -9  -3   0  150.48   29.20
  -9  -3   0   94.19    9.90
   9  -3   0   66.99   12.10
   9  -3   0   50.79   11.60
  -9  -3   0   63.49    9.90
   9  -3   0   84.89   10.90
   9   3   0   69.49   12.30
   9   3   0   90.79   12.50
  -9   3   0   83.69   10.30
  -9   3   0   72.89   14.90
  -9   3   0   76.49   13.50
  10  -3   0    4.20    5.60
 -10  -3   0   -0.10    7.40
  10  -3   0   -3.40    4.50
 -10  -3   0   11.20   11.50
  10   3   0    7.40    8.60
  10   3   0    3.40    5.70
 -10   3   0   -2.50    4.90
 -10   3   0    3.50    6.20
   0  -4   0    8.80    6.10
   0  -4   0   21.80    8.20
   0  -4   0   14.20    7.60
   0  -4   0   17.10    5.60
   0  -4   0   20.10    5.10
   0   4   0   12.60    5.60
   1  -4   0   66.29    9.80
   1  -4   0   66.99    8.50
  -1  -4   0   76.99   10.90
  -1  -4   0   60.29    7.10
  -1  -4   0   66.59   11.60
   1  -4   0   81.89   11.30
   1  -4   0   64.09   12.50
  -1  -4   0   79.09    9.80
   1   4   0   75.49    9.90
  -1   4   0   72.59   10.40
   2  -4   0    0.00    7.90
  -2  -4   0   -1.10    6.00
   2  -4   0    2.00    7.20
  -2  -4   0    1.00    4.60
  -2  -4   0    3.70    7.60
  -2  -4   0    2.70    4.10
  -2  -4   0   -1.80    4.60
  -2   4   0   -5.30    4.00
  -2   4   0    4.60    6.90
  -2   4   0    8.60    5.40
   2   4   0   -1.40    6.20
   3  -4   0  920.61   37.80
  -3  -4   0  872.41   32.80
   3  -4   0  859.21   41.80
  -3  -4   0  778.52   40.10
  -3  -4   0  854.51   31.80
  -3  -4   0  796.12   40.10
  -3  -4   0  894.41   36.10
  -3   4   0  817.12   31.80
   3   4   0  902.81   35.40
  -3   4   0  849.12   37.60
  -3   4   0  872.81   33.40
  -3   4   0  915.01   38.40
   4  -4   0    4.10    7.70
  -4  -4   0    6.20    7.40
  -4  -4   0   16.50    6.10
  -4  -4   0   15.70    9.70
  -4  -4   0   11.70    5.40
  -4   4   0    8.40    5.50
   4   4   0    6.00    5.90
  -4   4   0   18.10    9.50
  -4   4   0    7.20    4.50
   5  -4   0  711.53   31.20
  -5  -4   0  607.44   28.70
   5  -4   0  701.33   31.30
   5  -4   0  777.42   38.10
  -5  -4   0  653.73   30.10
   5  -4   0  644.44   31.10
  -5  -4   0  711.93   29.80
  -5  -4   0  723.13   28.30
  -5  -4   0  689.83   33.90
  -5   4   0  650.13   35.60
   5   4   0  698.83   31.90
  -5   4   0  719.83   34.50
   5   4   0  797.42   35.50
   5   4   0  675.33   30.50
  -5   4   0  764.72   32.60
  -5   4   0  688.73   29.80
   5   4   0  683.63   29.80
  -5   4   0  698.93   28.90
  -6  -4   0  863.41   34.70
   6  -4   0  857.01   37.60
  -6  -4   0  882.81   39.60
   6  -4   0  897.01   36.90
   6  -4   0  866.11   37.30
  -6  -4   0  876.01   36.00
  -6  -4   0  802.02   35.10
   6   4   0  899.01   37.60
  -6   4   0  866.91   41.00
   6   4   0  874.21   35.60
   6   4   0  889.01   38.50
  -6   4   0  839.52   35.90
  -6   4   0  857.71   41.20
  -6   4   0  841.82   35.50
   6   4   0  982.80   42.40
  -7  -4   0   51.09    8.70
  -7  -4   0   69.79    9.80
   7  -4   0   93.69   13.30
   7  -4   0   78.99   11.80
  -7  -4   0   73.29   10.90
  -7  -4   0   71.59   16.40
   7   4   0   69.89   12.90
   7   4   0   74.79   11.50
   7   4   0   81.69   12.60
   7   4   0  159.98   23.40
  -7   4   0   68.59   15.00
  -7   4   0   99.39   13.10
  -7   4   0   71.39   11.60
  -7   4   0   73.39   13.60
   7   4   0   85.79   11.50
  -8  -4   0  135.89   12.90
  -8  -4   0  128.49   22.90
   8  -4   0  131.29   13.40
   8  -4   0  161.68   17.60
   8  -4   0  149.09   15.80
  -8  -4   0  150.58   14.10
  -8   4   0  159.08   18.60
   8   4   0  141.09   16.70
   8   4   0  141.19   12.40
   8   4   0  165.08   15.90
   8   4   0  161.68   17.10
  -8   4   0  159.08   15.70
  -8   4   0  135.09   18.00
   9  -4   0   11.00    6.70
  -9  -4   0    6.20   13.40
   9  -4   0   15.90    9.10
  -9  -4   0    2.00    5.60
  -9  -4   0    1.80    7.00
   9  -4   0    0.30    8.80
   9   4   0   -1.30    6.00
   9   4   0    6.70    9.70
  -9   4   0   10.00    6.20
  -9   4   0   -3.50    6.70
 -10  -4   0   -4.30   11.00
  10  -4   0   -4.30    4.50
  10  -4   0   -2.20    4.60
 -10  -4   0   10.50    6.70
  10  -4   0    6.60    6.70
  10   4   0    4.20    4.70
 -10   4   0    5.10    5.80
  10   4   0    0.40    5.40
   0  -5   0   -3.20    4.80
   0  -5   0    4.60    6.50
   0  -5   0   -4.60    4.20
   0  -5   0   -1.30    6.90
   0  -5   0    3.60    6.30
   0  -5   0   -8.00    7.10
   0   5   0    8.60    7.30
  -1  -5   0  113.99    9.80
   1  -5   0  148.59   18.60
  -1  -5   0  108.99   11.10
   1  -5   0  120.59   14.40
  -1  -5   0  124.29   14.40
  -1  -5   0   98.39   16.50
  -1  -5   0  119.79    9.30
  -1   5   0  135.09   13.70
   1   5   0  110.39   12.30
  -2  -5   0   75.59    8.10
  -2  -5   0   85.19   12.00
   2  -5   0   67.19   12.30
  -2  -5   0   80.89   11.80
  -2  -5   0   70.79    8.50
   2  -5   0   74.89   14.70
  -2  -5   0   78.89   14.80
   2   5   0   69.39   11.10
  -2   5   0   86.69   12.70
  -3  -5   0  141.89   18.60
  -3  -5   0  156.48   11.00
   3  -5   0  148.69   15.80
  -3  -5   0  157.88   11.80
  -3  -5   0  156.68   20.70
  -3  -5   0  153.08   15.50
   3  -5   0  141.09   18.90
  -3   5   0  119.99   16.90
   3   5   0  191.28   16.20
   3   5   0  161.68   14.10
  -3   5   0  130.39   15.20
   3   5   0  124.79   14.00
   4  -5   0  216.48   19.70
   4  -5   0  245.58   16.70
  -4  -5   0  214.68   18.70
  -4  -5   0  228.38   13.50
  -4  -5   0  260.57   15.40
   4  -5   0  212.38   15.30
  -4  -5   0  240.78   17.10
   4   5   0  216.38   15.80
  -4   5   0  238.38   18.80
  -4   5   0  232.58   18.60
   4   5   0  244.88   16.90
  -4   5   0  239.48   20.60
  -5  -5   0   96.79    9.80
  -5  -5   0   97.89   16.00
  -5  -5   0  112.09   11.90
   5  -5   0  115.09   17.70
  -5  -5   0   85.49   10.70
  -5  -5   0   89.09   17.10
   5  -5   0   93.89   13.30
   5  -5   0   99.29   13.60
  -5  -5   0   88.29   10.90
  -5   5   0  113.49   20.90
   5   5   0  139.39   19.00
   5   5   0   92.89   11.90
   5   5   0   94.69   13.20
   5   5   0   91.19   12.50
  -5   5   0   98.29   15.70
  -5   5   0  105.89   15.60
  -6  -5   0  227.58   15.70
  -6  -5   0  224.48   19.70
   6  -5   0  208.88   16.10
  -6  -5   0  198.38   15.40
  -6  -5   0  199.88   14.20
   6  -5   0  238.78   18.40
  -6  -5   0  214.18   16.30
  -6   5   0  233.38   20.70
  -6   5   0  217.38   19.70
   6   5   0  229.68   26.10
   6   5   0  188.78   16.80
   6   5   0  208.18   15.70
   6   5   0  193.38   17.80
   7  -5   0  110.89   11.70
  -7  -5   0  101.29   11.10
  -7  -5   0   97.29   17.10
   7  -5   0   99.39   14.50
  -7  -5   0  115.49   13.10
  -7  -5   0  102.39   11.20
   7  -5   0   97.79   15.00
   7   5   0  116.49   20.10
  -7   5   0  106.69   14.20
   7   5   0   61.39   12.30
   7   5   0   72.49   10.50
   7   5   0   99.59   12.00
   7   5   0   89.19   12.00
   8  -5   0  101.29   11.50
   8  -5   0   83.89   12.00
  -8  -5   0   91.19   11.90
  -8  -5   0   91.09   12.20
  -8  -5   0   80.59   14.20
   8  -5   0  115.49   12.50
  -8   5   0   91.59   15.50
   8   5   0  102.19   11.90
   8   5   0   95.89   10.90
   8   5   0  112.39   12.70
  -9  -5   0   -2.10    5.20
  -9  -5   0   -8.10   12.20
   9  -5   0    1.90    7.00
   9  -5   0  -11.00    4.50
   9  -5   0    2.50    5.80
  -9   5   0    2.90    6.80
   9   5   0    4.90    5.90
   0  -6   0  125.39   10.50
   0  -6   0  116.79   11.80
   0  -6   0  152.78   18.10
   0   6   0  127.09   12.40
   0   6   0  120.39   14.60
   0   6   0  121.79   13.70
  -1  -6   0    9.00    6.50
  -1  -6   0    3.50    8.70
   1  -6   0   24.10   10.70
  -1  -6   0    1.70    7.20
  -1  -6   0   16.80    9.20
   1  -6   0    9.90    6.30
  -1   6   0   15.30    8.10
  -1   6   0    1.40    7.30
   1   6   0    5.00    7.20
  -1   6   0   11.40    6.90
   1   6   0    3.10    8.10
   1   6   0    9.00    7.30
   1   6   0    7.20    7.40
   2  -6   0    4.40    6.60
  -2  -6   0   -3.50    5.60
  -2  -6   0   -0.70    6.50
  -2  -6   0    4.60    9.10
  -2  -6   0   12.80    8.70
   2  -6   0    3.50    9.60
  -2  -6   0    9.40    6.60
  -2   6   0    2.00    8.60
   2   6   0    4.10    8.00
   2   6   0   13.20    7.50
   2   6   0   12.10    7.40
   2   6   0   -5.60    7.40
  -2   6   0    3.60    7.90
  -2   6   0   -0.70    7.60
  -3  -6   0   15.90    6.90
   3  -6   0   30.50    8.30
   3  -6   0   24.60    7.80
  -3  -6   0    6.80   10.50
  -3  -6   0   25.40    7.40
  -3  -6   0   33.70    7.80
   3  -6   0    3.30    9.90
  -3  -6   0   24.00    9.40
  -3   6   0   18.30    9.20
  -3   6   0   28.60   11.60
   3   6   0   25.40    8.30
  -3   6   0   20.40    7.40
   3   6   0   19.60    9.50
   3   6   0   32.60    8.30
  -4  -6   0   11.60    8.00
   4  -6   0   16.20    8.30
  -4  -6   0    3.80    6.20
   4  -6   0   -7.20    6.50
  -4  -6   0   -1.70    9.60
  -4  -6   0   14.60    6.70
  -4  -6   0    5.30    6.00
  -4   6   0   -4.60    8.40
   4   6   0   -1.80    7.50
   4   6   0   -3.40    7.30
  -4   6   0    5.60    7.20
   5  -6   0   36.90   10.10
   5  -6   0   19.10    7.90
  -5  -6   0   12.00    7.00
  -5  -6   0   31.40   10.10
  -5  -6   0   25.50    8.80
  -5  -6   0   21.60    6.80
  -5  -6   0   14.80    8.50
   5   6   0   21.10    7.90
   5   6   0   35.20   15.10
   5   6   0   23.40    8.70
  -5   6   0   34.50   12.30
   6  -6   0   42.70    9.20
  -6  -6   0   29.50    7.90
  -6  -6   0   18.40    6.80
  -6  -6   0   27.90    9.90
  -6  -6   0   26.20    8.60
   6  -6   0   20.30    8.30
   6   6   0    6.90    9.10
   6   6   0   18.00    8.00
  -6   6   0   30.50   10.50
   6   6   0   40.20   16.90
  -7  -6   0   12.90    9.80
  -7  -6   0   28.00    9.10
  -7  -6   0   19.60    7.70
   7  -6   0   21.30    7.00
   7  -6   0   16.80   10.70
   7   6   0   23.20    7.70
   7   6   0   20.10   16.60
  -7   6   0   18.90   12.00
   7   6   0   21.50    7.80
  -8  -6   0  127.59   12.10
   8  -6   0   97.69   10.50
  -8  -6   0   73.99   12.40
  -8  -6   0   92.09   14.80
   8  -6   0  126.39   14.40
  -8   6   0  119.69   13.00
   8   6   0  112.49   12.60
   8   6   0  113.39   16.50
  -9  -6   0    9.10    8.40
   9  -6   0   10.10    4.60
  -9  -6   0    6.20    6.80
   9  -6   0    8.10    5.50
   9  -6   0    7.30    4.30
  -9   6   0   11.20    5.50
   0  -7   0   11.70    7.20
   0  -7   0    0.60    7.20
   0   7   0   -4.40    7.50
   0   7   0    2.50   10.30
   0   7   0    2.80    6.90
   0   7   0    9.80    8.50
  -1  -7   0   43.00    9.00
   1  -7   0   63.69   12.20
  -1  -7   0   53.89    9.90
   1  -7   0   41.00    8.90
   1   7   0   33.70   12.60
   1   7   0   52.59    9.70
   1   7   0   46.50   11.40
   1   7   0   41.90    9.90
  -1   7   0   24.50    9.10
  -1   7   0   43.10   10.70
   2  -7   0  122.49   13.40
  -2  -7   0  111.89   13.40
  -2  -7   0  133.99   15.10
  -2  -7   0  135.09   19.80
  -2   7   0  131.29   15.00
  -2   7   0  108.59   13.80
   2   7   0  106.49   15.00
   2   7   0  138.49   14.30
   2   7   0  126.09   12.10
  -3  -7   0    2.20    6.70
  -3  -7   0    9.50    9.90
   3  -7   0    4.40    5.30
  -3  -7   0   -5.30    6.50
  -3  -7   0    8.10    6.80
   3   7   0   -2.80    7.30
   3   7   0    9.80    6.10
  -3   7   0    6.20    9.50
  -3   7   0    7.60    6.90
   3   7   0   -2.90    8.60
  -4  -7   0    5.30    7.20
   4  -7   0    5.10    7.70
  -4  -7   0    2.10    8.60
  -4  -7   0   -1.30    5.80
  -4  -7   0    0.10    6.80
   4  -7   0   -0.90    8.30
   4   7   0   -1.40    8.00
  -4   7   0    1.60    9.40
  -4   7   0    3.30    9.60
   4   7   0   -9.70    7.30
   4   7   0    9.30    9.20
  -5  -7   0    8.60    7.40
  -5  -7   0    3.50    8.60
   5  -7   0   15.90    9.10
  -5  -7   0    0.50    6.90
  -5  -7   0    2.60    6.10
   5   7   0    5.40    7.70
  -5   7   0   -1.90   10.40
  -5   7   0   11.20   10.20
   5   7   0   17.60   14.50
   5   7   0    3.40    6.50
  -6  -7   0   10.20    8.80
  -6  -7   0   12.30    7.90
   6  -7   0   18.80    7.70
  -6  -7   0   12.10    7.00
  -6  -7   0   12.40    6.50
  -6   7   0   24.90    8.40
   6   7   0   18.10    8.00
   6   7   0   22.90   12.00
   6   7   0   16.10    7.40
   7  -7   0   93.39   10.70
  -7  -7   0   99.09   22.60
  -7  -7   0   94.09    9.60
   7   7   0   88.39   15.00
  -7   7   0   52.19   11.60
   7   7   0   94.29   11.30
   8  -7   0   26.60    8.10
  -8  -7   0   33.80   10.00
  -8  -7   0   30.40    7.00
   8  -7   0   17.80    5.00
  -8   7   0   44.80    8.20
   8   7   0   24.10    6.80
   0  -8   0  136.59   15.10
   0  -8   0  115.89   13.70
   0   8   0  128.79   13.40
   0   8   0  130.09   15.80
   0   8   0  127.29   15.90
  -1  -8   0    5.30    8.10
   1  -8   0    6.30    7.80
  -1  -8   0   10.70    9.40
   1   8   0   12.80    9.70
   1   8   0   18.30    6.80
   1   8   0   16.20    9.40
  -1   8   0    9.60    7.00
  -1   8   0   -0.70    8.70
  -2  -8   0  204.88   16.10
  -2  -8   0  215.98   16.60
   2  -8   0  226.08   15.00
  -2  -8   0  189.18   22.00
   2   8   0  225.08   15.90
  -2   8   0  223.48   18.90
  -2   8   0  214.08   19.00
   2   8   0  240.08   18.00
   2   8   0  229.28   20.00
  -3  -8   0   80.59   16.90
  -3  -8   0  116.59   15.00
  -3  -8   0  114.99   13.30
   3  -8   0   99.69   13.00
  -3   8   0  123.99   15.40
   3   8   0  108.69   13.80
   3   8   0   97.79   15.40
  -3   8   0   86.59   13.50
   3   8   0  100.39   14.00
  -4  -8   0   33.40   10.50
  -4  -8   0   34.80    8.70
   4  -8   0   32.70    8.50
  -4  -8   0   61.19   10.60
  -4   8   0   39.60   10.90
   4   8   0   35.70    9.00
   4   8   0   70.19   16.40
  -4   8   0   61.19   12.50
   4   8   0   41.80   10.20
  -5  -8   0   -8.80    8.60
  -5  -8   0   -4.80    8.10
  -5  -8   0   -6.00    5.10
   5  -8   0    9.80    8.40
  -5   8   0   -7.50    8.10
  -5   8   0   -0.10   10.00
   5   8   0    2.80    9.60
   5   8   0   -3.00    5.40
   5   8   0    3.50    7.70
  -6  -8   0    9.80    7.30
  -6  -8   0   14.10    6.20
  -6  -8   0    6.40    9.60
   6  -8   0   10.10    6.00
   6   8   0    1.20    5.70
   6   8   0   22.70   13.90
  -6   8   0   10.80    6.80
   6   8   0   16.60    6.70
   7  -8   0   30.90    6.10
  -7  -8   0   49.70    7.20
  -7   8   0   48.90    7.90
   7   8   0   12.00    5.60
   7   8   0   22.80    8.80
   0  -9   0    2.90    5.60
   0  -9   0   -0.30    8.30
   0   9   0   -1.20    9.10
   0   9   0   10.40    9.20
   1  -9   0   34.50    7.80
  -1  -9   0   33.80   10.50
  -1  -9   0   19.70    8.00
  -1   9   0   35.10   10.80
  -1   9   0   27.40   10.50
   1   9   0   27.60    9.60
   1   9   0   41.40    9.80
   2  -9   0  544.95   25.00
  -2  -9   0  529.85   26.30
  -2  -9   0  555.04   25.20
   2   9   0  525.05   25.90
   2   9   0  550.44   26.30
  -2   9   0  546.15   28.80
   2   9   0  469.45   27.60
  -2   9   0  531.25   26.60
   3  -9   0   15.70    6.20
  -3  -9   0    1.50    8.60
  -3  -9   0   13.40    5.70
   3   9   0    7.80    8.50
   3   9   0   10.90    6.30
  -3   9   0    4.80    9.10
  -3   9   0    5.40    9.10
   3   9   0   10.30    9.60
  -4  -9   0  186.28   14.60
  -4  -9   0  161.48   13.10
   4   9   0  167.88   24.80
  -4   9   0  174.78   16.80
  -4   9   0  180.38   16.30
   4   9   0  195.78   14.20
   4   9   0  188.48   14.40
  -5  -9   0   15.30    5.80
  -5  -9   0    6.80    5.30
   5   9   0    2.30    6.90
   5   9   0   12.60    6.40
  -5   9   0   10.90    5.90
  -5   9   0    7.30    6.20
   5   9   0    8.60   13.20
   6  -9   0   12.50    5.10
  -6  -9   0    4.00    4.70
  -6  -9   0    4.20    5.40
   6   9   0   15.80    8.50
  -6   9   0   10.00    5.20
   6   9   0   12.20    5.10
   0 -10   0   30.90    6.60
   0  10   0   17.60    6.80
  -1 -10   0   69.09    9.00
  -1 -10   0   85.69    9.40
   1 -10   0   42.20    8.30
  -1  10   0   68.89   10.60
   1  10   0   78.19   10.40
  -1  10   0   32.90   15.70
  -2 -10   0   31.90    7.20
   2 -10   0   16.20    5.00
  -2 -10   0   12.70    6.80
   2  10   0   28.50    8.70
   2  10   0   14.60    9.20
  -2  10   0   12.30    8.40
  -2  10   0   15.90    6.40
  -3 -10   0   50.89    7.90
  -3 -10   0   37.90    6.80
  -3  10   0   57.39    8.70
   3  10   0   54.79   10.80
   3  10   0   52.09    7.80
  -4 -10   0    6.30    6.50
  -4 -10   0    8.40    4.60
   4  10   0    2.20    8.10
   4  10   0    8.90    5.50
  -4  10   0   -1.90    9.80
  -4  10   0    1.50    7.60
   0 -11   0   -4.80    3.10
   0  11   0    6.00    5.90
   0  11   0   -0.80    4.20
  -1 -11   0   11.90    4.10
   1  11   0   14.70    7.10
   1  11   0   30.10    5.80
  -1  11   0   14.70    6.50
  11   0  -1   38.40    6.80
 -11   0   1   16.40    6.20
 -11   0   1   24.70    5.60
  11   0  -1   32.40    6.90
  10   0  -1  -12.40    8.30
  10   0  -1   -7.60    6.40
  10   0  -1    3.40    6.40
 -10   0   1   17.20    8.10
 -10   0   1   -4.40   11.70
  10   0  -1    2.70    6.40
   9   0  -1  190.58   16.30
  -9   0   1  169.98   14.10
  -9   0   1  193.88   16.50
   9   0  -1  196.68   19.30
   9   0  -1  208.38   17.60
   9   0  -1  207.58   16.60
  -9   0   1  202.18   27.70
   8   0  -1    3.80    8.20
   8   0  -1    2.70    9.50
  -8   0   1    7.80    6.20
   8   0  -1   -2.80    5.90
  -8   0   1   -5.60   14.40
   8   0  -1    1.30    6.20
  -8   0   1   -5.90    6.90
  -7   0   1   93.49   15.20
   7   0  -1  112.99   11.70
   7   0  -1  125.19   15.20
  -7   0   1   92.29   14.00
   7   0  -1  121.69   13.40
  -7   0   1  125.69   11.20
  -7   0   1  137.49   12.60
  -7   0   1  103.09   10.40
   6   0  -1    3.10    5.30
  -6   0   1   -7.80    6.60
  -6   0   1    2.80    7.80
  -6   0   1    0.40    5.70
   6   0  -1   -2.60    6.50
   6   0  -1    6.60    9.70
  -6   0   1   -0.20    4.80
  -5   0   1  356.76   22.60
  -5   0   1  360.86   16.20
  -5   0   1  360.76   20.80
  -5   0   1  363.96   17.20
   5   0  -1  346.27   19.80
   4   0  -1    0.00    6.60
  -4   0   1   -0.60    4.80
  -4   0   1   -2.70    5.60
  -4   0   1    2.90    5.80
   3   0  -1  458.35   20.90
  -3   0   1  472.75   20.70
   3   0  -1  471.75   17.30
  -3   0   1  520.05   22.40
  -3   0   1  455.55   18.40
   3   0  -1  483.95   17.40
   2   0  -1    0.80    4.20
  -2   0   1   -4.20    3.20
  -2   0   1   -0.70    4.20
  -2   0   1    3.50    4.00
   2   0  -1    3.30    4.90
  -1   0   1  903.51   31.20
   1   0  -1  814.72   30.90
   1   0  -1  903.21   30.40
   1   0  -1  904.31   30.40
  -1   0   1  896.81   30.30
   0   0  -1    0.80    0.70
  -1   0  -1   62.59    3.30
  -1   0  -1   68.89    5.10
  -2   0  -1   -2.00    2.10
  -2   0  -1    1.90    3.60
  -2   0  -1    1.70    2.50
   2   0   1    2.90    4.10
  -2   0  -1    1.00    2.90
   2   0   1   -3.40    2.70
  -3   0  -1   81.39    8.30
  -3   0  -1   75.49    5.70
   3   0   1   75.99    6.20
  -3   0  -1   84.49    7.60
   4   0   1    2.30    4.20
  -4   0  -1   -8.10    5.70
  -4   0  -1    1.20    4.00
  -4   0  -1   -2.80    4.40
  -5   0  -1  330.97   15.30
  -5   0  -1  318.87   15.40
  -5   0  -1  336.27   18.70
   7   0   1  118.99   14.00
   7   0   1  100.09   11.70
  -7   0  -1  118.49   11.80
  -7   0  -1  118.19   10.50
   7   0   1  114.69   11.60
  -7   0  -1  122.99   13.20
  -7   0  -1  129.19   16.60
   7   0   1  127.29   15.80
   7   0   1  103.89   15.70
   8   0   1   20.00   10.50
  -9   0  -1  304.27   29.80
   9   0   1  278.17   18.70
   9   0   1  273.97   18.20
  -9   0  -1  272.07   16.70
   9   0   1  274.17   18.80
   9   0   1  286.77   19.80
  -9   0  -1  295.87   18.10
  10   0   1    2.10    5.90
 -10   0  -1   -1.90    4.90
  10   0   1   -7.10    5.20
 -10   0  -1   -4.50    5.40
 -10   0  -1   -5.00    9.50
  11  -1  -1    3.30    5.00
 -11  -1   1    0.70    5.10
 -11  -1   1   -0.20    3.90
  11  -1  -1    2.20    4.40
  11  -1  -1    4.70    5.50
 -11   1   1    2.70    4.90
 -11   1   1    0.00    6.10
  11   1  -1    3.10    7.20
  11   1  -1    1.10    4.80
  10  -1  -1   70.09   11.60
 -10  -1   1   62.69   11.40
  10  -1  -1   77.59   10.60
  10  -1  -1   79.89   11.00
  10  -1  -1   68.59    9.60
 -10  -1   1   63.89    9.40
  10  -1  -1   64.59    9.50
  10   1  -1   42.00   11.10
 -10   1   1   59.29   11.30
 -10   1   1   39.90    9.30
  10   1  -1   51.19    9.20
  10   1  -1   69.99    9.80
 -10   1   1   59.69   10.80
  10   1  -1   40.10   10.00
  -9  -1   1  157.48   15.30
   9  -1  -1  154.78   13.50
   9  -1  -1  132.89   16.50
  -9  -1   1  141.19   13.90
  -9  -1   1  184.48   30.30
   9  -1  -1  157.68   15.50
   9  -1  -1  160.18   18.20
   9   1  -1  133.19   17.20
   9   1  -1  174.28   15.10
   9   1  -1  176.08   18.30
  -9   1   1  115.49   24.10
   9   1  -1  149.09   13.80
  -9   1   1  141.59   12.80
   8  -1  -1    5.50    8.90
   8  -1  -1    1.40    8.70
  -8  -1   1    8.80   11.70
   8  -1  -1    9.90    9.20
  -8  -1   1    5.30    7.10
  -8  -1   1    1.40    8.30
   8  -1  -1    5.00    9.30
   8  -1  -1    5.30    6.40
   8   1  -1    1.20    7.80
   8   1  -1   31.90   10.40
  -8   1   1   -3.00   11.70
  -8   1   1   -1.60    7.60
   8   1  -1    4.10    8.90
  -8   1   1    5.10    8.20
  -7  -1   1  183.48   19.60
   7  -1  -1  205.78   15.90
  -7  -1   1  190.98   17.90
  -7  -1   1  186.38   14.70
  -7  -1   1  206.08   13.30
  -7  -1   1  186.88   14.40
   7  -1  -1  185.18   13.80
   7  -1  -1  186.68   17.10
   7  -1  -1  174.68   15.70
   7  -1  -1  210.88   16.00
   7   1  -1  204.68   17.90
   7   1  -1  175.08   15.20
  -7   1   1  185.48   13.90
   7   1  -1  210.88   15.10
  -7   1   1  201.58   15.20
  -7   1   1  210.58   14.10
   7   1  -1  196.88   16.00
  -7   1   1  190.68   27.60
  -6  -1   1    0.50    7.80
   6  -1  -1   -8.90    6.50
  -6  -1   1    3.40    5.80
   6  -1  -1    2.60    7.30
  -6  -1   1   -2.40    8.00
  -6  -1   1   -2.40    4.80
   6  -1  -1    4.60    5.80
  -6   1   1    9.10    5.50
   6   1  -1    2.20    6.70
   6   1  -1    7.20    7.80
  -6   1   1   -7.30    9.30
   6   1  -1    0.40    6.70
  -6   1   1   -0.40    8.20
  -6   1   1   22.90    7.00
  -5  -1   1  153.28   10.30
  -5  -1   1  180.08   14.80
   5  -1  -1  180.28   14.70
  -5  -1   1  180.78   11.70
  -5  -1   1  137.19   15.90
  -5   1   1  163.38   14.80
   5   1  -1  182.58   14.20
  -5   1   1  165.78   11.80
  -5   1   1  163.48   11.50
  -4  -1   1   17.60    8.10
  -4  -1   1    0.00    4.80
   4  -1  -1   -1.30    6.50
  -4  -1   1    9.20    6.50
   4   1  -1    3.20    7.90
  -4   1   1    4.50    6.00
  -4   1   1    8.50    5.20
   3  -1  -1  398.56   19.00
  -3  -1   1  389.76   16.10
  -3  -1   1  392.76   18.70
   3  -1  -1  407.36   16.80
   3  -1  -1  377.76   18.60
  -3  -1   1  397.96   20.90
   3   1  -1  382.66   18.40
  -3   1   1  412.96   18.80
   3   1  -1  379.96   17.00
  -3   1   1  394.36   16.30
   2  -1  -1   22.50    5.10
  -2  -1   1   10.80    4.50
   2  -1  -1   18.30    4.60
  -2  -1   1   21.80    3.60
  -2  -1   1   28.10    6.10
   2  -1  -1   23.30    4.80
   2   1  -1   13.00    5.60
   2   1  -1   16.40    5.90
   2   1  -1   20.70    5.50
  -2   1   1   25.50    4.60
  -2   1   1   18.70    5.30
   1  -1  -1    7.80    4.50
   1  -1  -1   13.20    4.70
  -1  -1   1    8.70    4.30
  -1  -1   1   12.60    4.50
   1  -1  -1    7.40    3.90
   1  -1  -1   10.90    3.10
  -1   1   1    5.30    4.90
   1   1  -1   12.60    4.00
   1   1  -1   12.50    4.60
  -1   1   1    1.50    3.40
   1   1  -1    4.80    4.80
   0  -1   1   87.59    7.60
   0  -1  -1   83.79    4.70
   0  -1   1   83.49    5.00
   0  -1  -1   73.69    7.50
   0   1  -1   97.09    7.90
   0   1  -1   90.99    5.60
   0   1  -1   81.29    4.60
   0   1   1   75.19    4.50
   0   1   1   82.99    4.80
   0   1  -1   87.09    5.60
   0   1  -1   83.09    4.90
   0   1   1   85.69    6.90
   1  -1   1  296.77   12.20
  -1  -1  -1  316.97   13.90
  -1  -1  -1  305.47   11.10
  -1  -1  -1  297.47   14.40
   1  -1   1  290.57   12.00
  -1  -1  -1  275.57   11.20
  -1   1  -1  313.37   14.50
   1   1   1  303.97   14.30
  -1   1  -1  288.67   11.10
  -1   1  -1  294.57   12.40
   1   1   1  302.87   10.10
  -1   1  -1  308.27   12.50
  -2  -1  -1    8.20    5.40
   2  -1   1   10.20    2.90
  -2  -1  -1    6.50    3.20
   2  -1   1    9.30    4.70
  -2  -1  -1    4.90    4.10
  -2  -1  -1    2.80    2.20
  -2   1  -1   10.50    4.20
  -2   1  -1    1.70    3.80
  -2   1  -1   10.20    3.00
   2   1   1    9.90    2.50
  -2   1  -1    9.60    2.60
   3  -1   1  144.39    9.90
  -3  -1  -1  154.28    7.80
   3  -1   1  142.59    9.20
  -3  -1  -1  139.79    9.70
  -3  -1  -1  159.28    8.10
  -3  -1  -1  177.18   12.80
  -3   1  -1  146.49    8.80
   3   1   1  151.48    7.70
  -3   1  -1  156.28    8.40
   3   1   1  152.88    7.70
  -3   1  -1  139.09   10.10
  -3   1  -1  144.89    7.60
  -4  -1  -1   16.70    5.90
  -4  -1  -1   14.00    4.20
   4  -1   1    8.30    5.40
  -4  -1  -1    9.10    6.80
  -4   1  -1    7.00    4.40
  -4   1  -1    8.80    4.70
  -4   1  -1    8.20    5.70
  -5  -1  -1   20.90    6.50
  -5  -1  -1   27.20    5.40
  -5  -1  -1   22.90    8.60
  -5  -1  -1   26.40    5.80
  -5   1  -1   29.70    7.60
  -5   1  -1   26.40    6.10
  -5   1  -1   30.20    5.90
  -6  -1  -1  111.89   13.90
  -6  -1  -1   90.59    9.40
   6  -1   1  105.49   13.80
   6  -1   1   92.09   11.00
  -6  -1  -1  104.89    8.80
   6  -1   1  102.49   12.30
   6  -1   1   95.09   12.10
   6  -1   1   90.29   10.20
  -6   1  -1   78.39   11.20
   6   1   1   86.69   10.20
  -6   1  -1   89.29   12.10
   6   1   1  109.09   14.00
   6   1   1   91.79   12.90
   6   1   1   99.19   13.00
  -6   1  -1  113.19   10.70
  -6   1  -1   82.59   12.10
  -6   1  -1  105.29   10.20
   6   1   1  124.29   12.30
   7  -1   1  239.98   20.10
   7  -1   1  301.47   18.40
   7  -1   1  277.17   19.30
   7  -1   1  272.97   21.20
  -7  -1  -1  263.97   17.20
  -7  -1  -1  297.17   15.80
  -7  -1  -1  262.07   20.10
   7  -1   1  283.07   17.20
  -7  -1  -1  277.97   16.60
  -7   1  -1  270.37   17.60
  -7   1  -1  298.47   17.80
  -7   1  -1  263.47   24.40
   7   1   1  302.37   19.80
   7   1   1  291.47   20.90
   7   1   1  248.68   19.30
  -7   1  -1  328.27   16.80
   7   1   1  284.87   16.20
  -8  -1  -1  575.74   27.20
   8  -1   1  578.54   25.90
   8  -1   1  616.64   29.60
   8  -1   1  615.14   30.70
   8  -1   1  612.14   29.10
   8  -1   1  583.24   28.20
  -8  -1  -1  558.24   25.80
  -8  -1  -1  571.34   35.90
  -8   1  -1  577.84   27.00
  -8   1  -1  513.35   27.20
  -8   1  -1  553.44   35.90
   8   1   1  534.65   27.40
  -8   1  -1  574.64   26.30
   8   1   1  611.34   31.70
   8   1   1  573.14   30.10
   9  -1   1   21.60    9.70
   9  -1   1   21.20    7.30
  -9  -1  -1   15.70   12.90
   9  -1   1    2.90    9.50
  -9  -1  -1   12.90    7.70
  -9  -1  -1   13.40    8.80
   9   1   1    6.60    8.90
  -9   1  -1   14.60    6.60
  -9   1  -1   22.00    7.20
   9   1   1   10.70    7.90
  -9   1  -1   13.70   12.00
   9   1   1   11.00    7.60
 -10  -1  -1    2.50    7.10
 -10  -1  -1   -3.00    4.30
 -10  -1  -1    6.10    6.90
  10  -1   1   -2.50    8.00
  10  -1   1    6.80    6.30
  10  -1   1    4.50    5.30
 -10   1  -1   12.30    7.40
  10   1   1    5.70    8.30
 -10   1  -1    1.60    7.90
 -10   1  -1    6.90    9.50
  11  -2  -1    6.00    6.40
  11  -2  -1   42.70    7.40
 -11  -2   1   36.40    7.10
  11   2  -1   38.00    6.60
 -11   2   1   13.80    5.70
  11   2  -1   28.80    6.50
 -11   2   1   45.90    6.50
  10  -2  -1   83.29   10.10
 -10  -2   1   69.89   14.90
  10  -2  -1   39.10    9.00
  10  -2  -1   40.60   10.10
 -10  -2   1   69.39    9.50
 -10   2   1   45.70   11.80
  10   2  -1   81.69   11.20
  10   2  -1   81.49   11.70
 -10   2   1   66.79    9.60
  10   2  -1   78.39   11.30
   9  -2  -1   26.00   10.00
  -9  -2   1   27.60    7.80
  -9  -2   1   16.50    9.20
  -9  -2   1   38.20   15.10
   9  -2  -1   24.20    9.80
   9  -2  -1   16.90   10.90
   9  -2  -1    1.70    8.80
   9  -2  -1   10.40    9.00
  -9   2   1   10.50    9.80
   9   2  -1   19.20    8.60
   9   2  -1   30.20    8.90
   9   2  -1   17.40   11.00
  -9   2   1   19.80    7.50
  -9   2   1   20.50   12.30
   9   2  -1   35.40    8.90
   8  -2  -1    2.40    8.70
   8  -2  -1    3.80   10.00
   8  -2  -1   10.60    9.00
   8  -2  -1    3.80    8.40
  -8  -2   1    9.60    8.40
  -8  -2   1    8.30    7.30
  -8  -2   1    9.70   12.90
   8  -2  -1    9.30    8.60
  -8   2   1   -7.50    7.20
  -8   2   1    5.20    6.30
   8   2  -1    3.00   10.00
   8   2  -1   25.20   10.50
   8   2  -1    9.60    8.80
  -8   2   1    0.60   11.90
   8   2  -1   11.10    6.60
   7  -2  -1   85.99   11.60
  -7  -2   1   87.89   11.30
  -7  -2   1   38.80   13.10
  -7  -2   1   68.99    9.30
   7  -2  -1   91.79   10.80
  -7  -2   1   62.79   10.40
  -7  -2   1   65.49   11.10
   7  -2  -1   99.49   12.00
   7  -2  -1   93.99   11.80
   7  -2  -1   68.39   11.20
  -7   2   1   87.09   10.20
   7   2  -1   81.49   12.70
   7   2  -1   56.89   10.70
   7   2  -1   80.29   12.20
   7   2  -1   71.09   11.20
  -7   2   1   51.29   11.70
  -7   2   1   56.79    8.70
  -6  -2   1   66.39    8.90
   6  -2  -1   97.19   12.10
  -6  -2   1   63.29    9.30
   6  -2  -1   72.49   10.80
   6  -2  -1   39.50   10.60
  -6  -2   1   80.39   13.40
   6  -2  -1   63.89    9.90
   6  -2  -1   76.29   11.20
  -6  -2   1   68.79   11.80
  -6  -2   1   79.09   10.50
   6  -2  -1   72.59   11.30
  -6   2   1   58.09   11.90
   6   2  -1   74.29   10.00
   6   2  -1   80.79   10.90
   6   2  -1   70.39    9.00
  -6   2   1   75.59   11.50
  -6   2   1   67.59    8.30
   6   2  -1   61.29   13.70
  -6   2   1   62.69    8.90
  -6   2   1   77.19   11.30
   6   2  -1   39.00   14.30
  -5  -2   1  331.57   16.40
  -5  -2   1  329.07   19.90
   5  -2  -1  294.97   19.30
  -5  -2   1  283.67   14.70
  -5  -2   1  308.87   23.00
  -5   2   1  307.17   16.50
   5   2  -1  342.57   20.10
  -5   2   1  304.27   15.90
  -5   2   1  316.07   20.00
  -4  -2   1  104.09    8.90
  -4  -2   1   79.99   10.60
   4  -2  -1   86.09   11.30
  -4  -2   1   83.99   12.60
   4  -2  -1   89.99    8.90
  -4   2   1   85.39    8.70
   4   2  -1   82.09   10.80
  -4   2   1   94.39   11.00
  -3  -2   1   25.60    7.10
  -3  -2   1   38.00    8.60
   3  -2  -1   59.49    9.00
   3  -2  -1   38.20    6.30
   3  -2  -1   42.50    8.10
  -3  -2   1   30.70    4.40
   3   2  -1   46.60    8.00
  -3   2   1   43.30    6.00
   3   2  -1   36.40    7.80
  -3   2   1   47.50    7.80
  -3   2   1   36.80    6.80
  -2  -2   1   92.79   10.30
   2  -2  -1   93.79   10.00
  -2  -2   1  103.49   10.00
   2  -2  -1   91.79    6.10
  -2  -2   1   99.79    7.00
  -2  -2   1   84.89   10.10
   2  -2  -1   92.59   10.30
  -2   2   1   84.39    5.80
   2   2  -1   91.79    9.60
  -2   2   1   98.79    9.00
   2   2  -1   84.29   10.30
  -2   2   1   99.89   10.60
  -2   2   1  113.39   10.50
  -1  -2   1  519.85   20.90
  -1  -2   1  569.64   24.60
   1  -2  -1  468.35   18.60
  -1  -2   1  523.75   22.00
   1  -2  -1  510.05   24.10
   1  -2  -1  511.95   20.50
  -1  -2   1  508.25   18.90
   1   2  -1  559.64   20.90
  -1   2   1  523.15   24.50
   1   2  -1  531.05   22.20
  -1   2   1  500.85   20.40
   1   2  -1  495.15   23.90
  -1   2   1  507.95   20.90
   0  -2  -1  162.38    9.00
   0  -2   1  173.78   10.70
   0  -2  -1  157.88    9.40
   0  -2  -1  178.58   12.20
   0  -2   1  167.88    9.10
   0  -2  -1  133.89   10.80
   0  -2  -1  155.48    7.40
   0  -2   1  152.98   13.00
   0  -2   1  171.28    9.00
   0   2  -1  181.28   13.50
   0   2   1  151.58    8.80
   0   2  -1  170.68    9.40
   0   2   1  165.28   13.20
   0   2  -1  152.08   10.30
   0   2  -1  163.48    7.50
   1  -2   1   -4.10    5.20
  -1  -2  -1   -1.70    3.40
   1  -2   1    3.80    5.20
  -1  -2  -1   -2.30    5.40
   1  -2   1   -1.40    1.50
  -1  -2  -1    1.20    3.90
  -1  -2  -1   -1.50    5.60
   1  -2   1    6.70    6.20
  -1  -2  -1    3.40    2.30
   1   2   1   -4.40    3.80
  -1   2  -1    0.60    4.60
  -1   2  -1   -0.30    5.70
  -1   2  -1   -1.50    5.30
  -1   2  -1   -3.70    3.30
   1   2   1   -4.00    6.10
  -2  -2  -1  124.59    8.90
  -2  -2  -1  117.69    6.10
  -2  -2  -1  127.29   12.60
   2  -2   1  126.19   10.60
   2  -2   1  109.79   10.70
  -2  -2  -1  121.49   10.40
   2  -2   1  108.19    9.60
   2   2   1  110.79    7.20
  -2   2  -1  128.09   10.70
  -2   2  -1  125.69    7.50
   2   2   1  121.29   11.30
  -2   2  -1  116.29   10.30
   2   2   1  121.89    7.20
  -2   2  -1  115.09    9.10
  -3  -2  -1    5.30    4.90
  -3  -2  -1   10.40    3.50
  -3  -2  -1   13.10    5.80
  -3  -2  -1   13.60    5.00
   3  -2   1    7.00    5.40
   3   2   1    6.40    3.50
  -3   2  -1   17.70    5.70
  -3   2  -1    5.00    5.30
  -3   2  -1   10.10    4.50
  -4  -2  -1   67.09    6.40
  -4  -2  -1   64.59   11.40
   4  -2   1   62.99    9.10
  -4  -2  -1   57.99    8.20
  -4   2  -1   51.49    6.60
  -4   2  -1   47.70    8.50
  -4   2  -1   59.19    7.40
  -5  -2  -1  295.07   14.00
  -5  -2  -1  309.47   14.90
   5  -2   1  240.08   25.30
  -5  -2  -1  297.57   17.90
  -5  -2  -1  316.07   23.20
  -5   2  -1  301.07   15.80
  -5   2  -1  298.67   19.10
  -5   2  -1  317.17   15.10
   5   2   1  254.47   22.80
   6  -2   1  112.79   11.90
   6  -2   1  103.69   10.70
   6  -2   1  108.29   10.60
  -6  -2  -1  106.59   10.00
  -6  -2  -1  133.29   14.10
   6  -2   1  107.59   14.50
   6  -2   1  104.19   13.80
  -6  -2  -1  111.49    9.30
   6   2   1  105.49   11.00
  -6   2  -1  116.99   11.10
   6   2   1  124.69   14.10
   6   2   1  101.39   10.50
  -6   2  -1   97.69   13.70
  -6   2  -1  101.09   14.10
  -6   2  -1  120.69   10.40
   6   2   1  127.99   13.70
  -6   2  -1  104.09   11.30
  -7  -2  -1    8.70    8.20
  -7  -2  -1    6.90    5.70
  -7  -2  -1    2.00    6.50
   7  -2   1   -3.90    6.50
   7  -2   1   -5.20    8.30
   7  -2   1    8.80    8.90
   7  -2   1    4.40    8.50
  -7  -2  -1    5.80    5.40
   7  -2   1   -5.10    9.00
   7   2   1   13.60    6.80
  -7   2  -1    3.90    6.60
  -7   2  -1   -0.30    5.60
   7   2   1    3.50    6.60
  -7   2  -1   -5.90    6.20
   7   2   1   -2.40    8.40
   7   2   1   -1.70    9.30
  -7   2  -1   -5.20    9.40
  -8  -2  -1   26.50    8.10
   8  -2   1   21.30   10.40
  -8  -2  -1    9.70    8.30
   8  -2   1   22.20    7.80
  -8  -2  -1   15.60    9.00
   8  -2   1   15.40    9.50
   8  -2   1   21.80    7.50
  -8  -2  -1   19.00    6.90
   8  -2   1   22.30   10.20
  -8   2  -1   22.00   12.30
   8   2   1   41.20   11.90
  -8   2  -1   26.20    7.20
  -8   2  -1   29.40    9.40
   8   2   1   22.00   11.10
  -9  -2  -1   -1.70   11.90
   9  -2   1    5.20    8.30
   9  -2   1    9.20    8.50
  -9  -2  -1   -2.30    5.50
  -9  -2  -1   -1.20    4.70
   9  -2   1   -3.60    6.30
  -9   2  -1  -11.80   12.30
  -9   2  -1   -2.20    7.40
  -9   2  -1    3.20    8.10
   9   2   1   21.60   10.30
   9   2   1   20.00   10.40
  -9   2  -1   -2.40    5.00
  10  -2   1   -3.40    7.50
 -10  -2  -1    8.70   11.10
  10  -2   1    6.50    6.80
  10  -2   1    2.30    6.50
  10   2   1    2.90    5.60
 -10   2  -1   -2.90    6.90
 -10   2  -1    3.70    4.90
 -10   2  -1    3.20    6.40
  10  -3  -1   36.20    7.60
  10  -3  -1   32.10    7.00
 -10  -3   1   26.00    6.30
  10  -3  -1   44.90    8.50
 -10  -3   1   33.30   10.90
 -10   3   1   14.80    9.50
  10   3  -1   31.60   10.30
  10   3  -1   23.50    9.20
 -10   3   1   35.30    7.70
   9  -3  -1    9.20    6.90
  -9  -3   1    3.40    7.90
   9  -3  -1    6.30    9.00
  -9  -3   1    4.40    6.30
  -9  -3   1   13.90   14.00
   9  -3  -1   14.60    7.00
   9   3  -1   13.30    8.10
  -9   3   1    3.70   17.40
  -9   3   1    5.60    6.50
   9   3  -1    0.20    9.70
  -9   3   1    8.30    8.50
   9   3  -1   12.20    8.10
   9   3  -1   -5.90    8.90
  -8  -3   1  414.66   21.90
   8  -3  -1  508.95   28.20
   8  -3  -1  440.06   23.60
  -8  -3   1  447.16   22.80
  -8  -3   1  505.25   35.90
   8  -3  -1  469.85   25.60
   8   3  -1  467.85   24.10
  -8   3   1  421.16   27.10
  -8   3   1  475.45   23.00
   8   3  -1  459.55   26.50
  -8   3   1  450.95   29.20
   8   3  -1  464.85   26.20
  -7  -3   1   14.50    8.20
  -7  -3   1   14.50    7.20
  -7   3   1    5.30   11.00
  -6  -3   1   54.09    9.20
   6  -3  -1   35.70    9.10
  -6  -3   1   61.49    8.60
   6  -3  -1   50.49   10.00
  -6  -3   1   59.79    9.60
   6  -3  -1   28.10   10.50
  -6  -3   1   37.10   11.10
  -6  -3   1   77.29   12.00
   6  -3  -1   65.49   11.60
  -6   3   1   62.89    9.00
   6   3  -1   62.49    9.40
  -6   3   1   42.00   13.60
   6   3  -1   60.29    9.00
  -6   3   1   85.89   14.90
  -6   3   1   74.09    9.70
  -6   3   1   82.19   18.10
   6   3  -1   73.79   10.30
  -5  -3   1   -1.40    5.10
  -5  -3   1   -1.20    7.20
  -5  -3   1    2.50    4.70
   5  -3  -1   -4.90    7.60
  -5  -3   1  -17.30    8.10
  -5   3   1    9.10    9.00
  -5   3   1    1.00    6.40
   5   3  -1    3.90    6.70
  -5   3   1   -1.10    5.30
   4  -3  -1  163.68   15.20
  -4  -3   1  150.68   14.10
  -4  -3   1  142.09   14.80
  -4  -3   1  144.49   10.20
  -4  -3   1  134.59    9.40
  -4   3   1  136.19   13.90
  -4   3   1  157.58   10.60
   4   3  -1  138.69   13.20
  -4   3   1  131.09   15.00
  -3  -3   1  230.68   12.50
  -3  -3   1  241.98   17.50
   3  -3  -1  236.18   16.80
  -3  -3   1  271.97   16.40
  -3  -3   1  247.08   18.70
   3  -3  -1  242.98   17.70
   3   3  -1  245.08   15.90
  -3   3   1  264.77   17.10
  -3   3   1  226.48   16.00
  -3   3   1  236.08   12.70
  -2  -3   1  -10.30    5.70
  -2  -3   1    1.80    5.50
   2  -3  -1    7.60    7.70
  -2  -3   1    1.70    6.50
   2  -3  -1   -0.20    4.00
   2  -3  -1   -6.70    6.60
  -2  -3   1   -1.40    4.00
   2   3  -1   -6.50    6.40
  -2   3   1   -1.70    6.80
  -2   3   1   -1.10    3.70
  -2   3   1    4.20    2.90
  -1  -3   1  140.49   13.10
  -1  -3   1  178.88   12.60
  -1  -3   1  150.88    9.00
   1  -3  -1  160.98   11.60
   1  -3  -1  149.09   14.90
   1  -3  -1  157.08   12.10
   1  -3  -1  165.18    8.90
  -1  -3   1  152.48   11.60
   1   3  -1  134.19    9.60
  -1   3   1  141.89   11.00
   1   3  -1  158.28   11.90
   0  -3  -1  189.18   12.20
   0  -3  -1  166.58   11.50
   0  -3   1  190.48   16.30
   0  -3   1  183.48   12.30
   0  -3  -1  185.08   11.80
   0  -3  -1  176.08   15.90
   0  -3  -1  187.18    9.30
   0  -3   1  204.48   13.30
   0  -3  -1  167.88   13.20
   0  -3   1  181.28    9.70
   0  -3   1  195.38   12.00
   0   3   1  190.28   11.70
   0   3  -1  173.78    9.60
   0   3  -1  188.08   12.50
  -1  -3  -1   77.99    6.40
   1  -3   1   82.99   10.10
  -1  -3  -1   92.39   12.50
  -1  -3  -1   86.39    9.00
   1  -3   1   80.49    6.30
  -1  -3  -1   78.79    8.30
  -1  -3  -1   92.19   10.90
   1  -3   1   66.59   11.20
   1  -3   1   86.49    9.10
  -1   3  -1   81.39    6.90
  -1   3  -1   83.49    9.70
   1   3   1   87.89    9.40
   2  -3   1  127.49   11.80
  -2  -3  -1   93.19    9.80
  -2  -3  -1  128.29   12.00
   2  -3   1  129.69   13.70
  -2  -3  -1   99.79    6.90
  -2  -3  -1  117.09   12.70
  -2   3  -1  116.19   10.70
  -2   3  -1  114.09    8.40
   2   3   1  113.19    8.40
  -2   3  -1  115.09   11.70
  -3  -3  -1 1069.59   45.50
   3  -3   1 1013.60   40.70
  -3  -3  -1 1069.19   36.90
  -3  -3  -1 1026.00   43.30
  -3  -3  -1 1050.19   39.70
   3   3   1 1015.30   36.90
  -3   3  -1 1093.59   41.70
  -3   3  -1 1033.00   41.60
  -3   3  -1 1050.79   37.80
  -3   3  -1 1014.90   37.00
   4  -3   1  108.19   11.60
  -4  -3  -1  103.09    8.30
  -4  -3  -1  104.69   11.10
  -4  -3  -1  107.39   14.50
  -4  -3  -1   83.69    7.20
  -4   3  -1  101.79    9.10
  -4   3  -1   94.59   12.30
  -4   3  -1  119.89   13.70
  -4   3  -1   93.79    9.50
   5  -3   1   27.20    8.10
  -5  -3  -1   13.60    7.00
  -5  -3  -1   17.40    5.90
   5  -3   1   23.30    7.00
   5  -3   1   17.30    7.50
   5  -3   1   12.90   10.90
  -5   3  -1   18.00    8.90
   5   3   1   31.00    8.90
   5   3   1   20.20    8.20
  -5   3  -1   13.60    5.40
  -5   3  -1   45.40   10.30
   5   3   1   30.50    9.60
  -5   3  -1    8.50    9.70
  -5   3  -1   27.90    6.60
  -5   3  -1   20.70    7.60
  -6  -3  -1    1.10   11.00
  -6  -3  -1    7.20    8.40
  -6  -3  -1   13.50    6.60
   6  -3   1    5.80    8.00
   6  -3   1    8.80    7.20
   6  -3   1    7.90    5.90
   6  -3   1   -1.70    7.70
  -6  -3  -1    4.20    6.00
  -6   3  -1   20.90    9.30
  -6   3  -1    4.80    6.10
  -6   3  -1   -7.70   10.80
   6   3   1    3.50    8.60
  -6   3  -1   12.30    5.90
   6   3   1    8.00    6.20
   6   3   1   15.30    8.30
   6   3   1   10.70    6.10
  -6   3  -1   34.10   19.10
   6   3   1   22.60   14.60
  -6   3  -1    9.20    5.60
   7  -3   1    2.90    8.00
   7  -3   1    0.60    9.10
  -7  -3  -1   -1.30    7.90
  -7  -3  -1   -6.20    5.00
   7  -3   1    5.60    9.10
  -7  -3  -1   10.00    6.80
  -7  -3  -1    8.90    6.60
   7  -3   1    0.50    8.30
   7   3   1    2.70    9.00
  -7   3  -1    4.10    8.20
  -7   3  -1  -15.80   11.20
  -7   3  -1    6.40    5.90
  -7   3  -1   -6.90    6.00
  -7   3  -1   -8.80   10.90
   7   3   1   -3.00    8.60
   7   3   1   15.10   15.20
   7   3   1   10.00    7.10
   7   3   1   -3.40    9.50
   8  -3   1    6.40    7.90
  -8  -3  -1    8.80    8.50
  -8  -3  -1    6.70    6.60
   8  -3   1   -7.60    6.30
  -8  -3  -1   -2.30    7.80
   8  -3   1    7.00   10.00
   8  -3   1    5.00    6.60
  -8   3  -1   -1.50   11.30
  -8   3  -1    7.70    6.30
   8   3   1   -1.20   10.00
  -8   3  -1   -9.70   12.30
   8   3   1   -8.60    9.40
  -8   3  -1    6.10    5.80
   8   3   1   15.90    8.50
   8   3   1   34.30   14.80
  -9  -3  -1   14.10   10.20
   9  -3   1   -1.50    5.80
   9  -3   1   12.00    9.90
  -9  -3  -1   -0.80    6.60
   9  -3   1   15.40    7.90
  -9  -3  -1    8.00   12.60
   9  -3   1   -0.90    5.90
  -9   3  -1   17.10   10.80
   9   3   1    5.20    6.70
  -9   3  -1  -12.80    7.40
   9   3   1   -2.10    9.10
  -9   3  -1   -4.20    8.20
  10  -3   1    1.10    4.60
 -10  -3  -1    0.00   10.40
  10  -3   1    0.50    4.70
  10   3   1   -5.20    4.70
 -10   3  -1    7.90    5.80
  10  -4  -1   14.50    6.10
  10  -4  -1   20.20    6.40
 -10  -4   1    7.00    5.10
  10  -4  -1    1.30    7.10
  10   4  -1   19.30    6.50
  10   4  -1   12.00    6.60
 -10   4   1    7.10    6.10
   9  -4  -1  210.78   18.20
  -9  -4   1  190.58   13.10
  -9  -4   1  226.98   30.60
   9  -4  -1  179.18   14.50
   9  -4  -1  172.88   16.00
  -9   4   1  177.58   18.80
   9   4  -1  183.48   17.20
   9   4  -1  188.38   17.30
   9   4  -1  168.28   13.80
  -9   4   1  194.58   15.90
   9   4  -1  174.38   13.00
   8  -4  -1    2.70    6.50
  -8  -4   1  -13.10    7.40
   8  -4  -1   11.60    9.90
   8  -4  -1    6.50    6.40
  -8  -4   1   -7.30   14.40
  -8  -4   1   -3.60    7.60
   8   4  -1    7.20    8.40
  -8   4   1    0.90    8.10
  -8   4   1   -0.50    9.30
   8   4  -1    2.00    6.60
   8   4  -1   -6.80    6.50
   8   4  -1  -12.50    8.30
   7  -4  -1   36.10    9.00
   7  -4  -1   22.50    9.90
  -7  -4   1   40.90   12.60
  -7  -4   1   21.50    8.40
  -7  -4   1   40.60    9.50
  -7  -4   1   18.40    7.80
   7  -4  -1   16.70    8.70
   7   4  -1   22.90    9.10
  -7   4   1   32.10    8.50
   7   4  -1   32.30   10.10
  -7   4   1   34.30   12.70
  -7   4   1   18.10   10.20
   7   4  -1   34.60    9.90
   6  -4  -1   50.19    9.60
  -6  -4   1   66.99   12.90
   6  -4  -1   68.79   12.10
  -6  -4   1   36.10    8.00
  -6  -4   1   59.59   10.30
  -6  -4   1   64.99   10.10
   6  -4  -1   10.10   11.80
  -6  -4   1   50.59    9.10
   6  -4  -1   61.09    9.80
  -6   4   1   31.40   14.10
  -6   4   1   65.69   14.90
  -6   4   1   56.39   10.10
   6   4  -1   63.89   10.60
  -6   4   1   51.79   12.90
   6   4  -1   56.09   10.40
   6   4  -1   68.99   11.80
  -5  -4   1   25.40    7.60
  -5  -4   1   21.30    7.20
  -5  -4   1    7.20    8.70
  -5  -4   1   65.99   12.20
   5  -4  -1   28.10    7.70
   5   4  -1   24.80    8.70
  -5   4   1   23.80   10.80
  -5   4   1   23.30   10.40
  -4  -4   1  117.79   14.10
  -4  -4   1  105.89    8.90
   4  -4  -1  134.39   15.20
  -4  -4   1  102.29   14.90
  -4  -4   1  118.89   10.00
   4   4  -1  109.99   13.30
  -4   4   1  108.09   14.60
  -3  -4   1   65.29    8.20
  -3  -4   1   75.49   12.90
  -3  -4   1   61.49   10.50
   3  -4  -1   57.89   12.10
  -3  -4   1   79.49   12.50
   3  -4  -1   56.69   11.20
   3   4  -1   53.59   10.40
  -3   4   1   73.49   12.00
   2  -4  -1   -2.10    5.30
   2  -4  -1  -10.80    6.50
  -2  -4   1    1.60    4.70
   2  -4  -1   -6.40    7.30
   2  -4  -1    1.90    4.50
   2  -4  -1   -3.10    6.20
  -2  -4   1    1.10    4.10
  -2  -4   1   -6.40    7.20
  -2  -4   1   -0.10    6.70
  -2   4   1   12.50    7.40
   2   4  -1   -3.00    6.50
  -1  -4   1   70.69    7.70
   1  -4  -1   71.69   13.50
   1  -4  -1   67.09   10.00
  -1  -4   1   62.39    9.80
   1  -4  -1   83.49   10.70
  -1  -4   1   99.79   15.10
   1  -4  -1   82.49   10.70
   1  -4  -1   73.09    7.50
  -1  -4   1   93.19   10.80
   1   4  -1   74.49   10.60
  -1   4   1   71.79   10.10
   0  -4   1   48.70    7.30
   0  -4  -1   53.99    7.00
   0  -4  -1   51.69    9.30
   0  -4  -1   36.30    8.60
   0  -4   1   37.00    8.40
   0  -4   1   38.70    9.90
   0  -4  -1   43.20   11.10
   0  -4  -1   44.10    8.40
   0  -4   1   46.00    6.70
   0   4  -1   61.79    9.80
   0   4  -1   47.90    6.40
   0   4   1   42.60    8.20
  -1  -4  -1   44.60   10.00
  -1  -4  -1   36.90    7.70
   1  -4   1   28.20   10.50
   1  -4   1   40.60    9.60
  -1  -4  -1   28.60    8.10
   1  -4   1   40.80    5.70
  -1  -4  -1   50.99    9.60
  -1   4  -1   51.79    9.50
   1   4   1   51.29    9.40
  -1   4  -1   50.79    6.80
   2  -4   1  455.85   27.30
  -2  -4  -1  389.76   20.50
  -2  -4  -1  409.06   24.80
   2  -4   1  409.56   22.30
  -2  -4  -1  415.26   26.10
  -2  -4  -1  398.26   16.90
  -2  -4  -1  389.46   17.60
  -2   4  -1  444.36   22.60
  -2   4  -1  435.66   22.80
  -2   4  -1  384.66   17.30
   2   4   1  398.36   19.30
  -2   4  -1  410.86   18.30
   3  -4   1  233.18   20.30
  -3  -4  -1  240.48   19.70
  -3  -4  -1  250.77   13.00
  -3  -4  -1  255.57   12.60
  -3  -4  -1  206.78   19.30
  -3  -4  -1  239.78   16.00
   3  -4   1  250.37   17.50
  -3   4  -1  224.58   17.60
  -3   4  -1  238.98   13.00
  -3   4  -1  251.87   16.60
  -3   4  -1  246.88   13.90
   4  -4   1   83.99   12.00
  -4  -4  -1   71.89    8.00
   4  -4   1   79.49   11.30
  -4  -4  -1   90.99   11.50
  -4  -4  -1   95.39    9.00
  -4   4  -1   89.29   13.40
   4   4   1   89.99   11.80
  -4   4  -1   91.59    9.40
  -4   4  -1  102.99   13.70
  -4   4  -1   65.49   12.10
  -4   4  -1   97.39    8.90
  -4   4  -1   98.79   14.10
  -5  -4  -1    0.50    7.30
   5  -4   1   -6.30   12.30
  -5  -4  -1    4.50    6.80
  -5   4  -1    8.60   11.50
   5   4   1    0.00   12.90
  -6  -4  -1   80.99   10.10
  -6  -4  -1   89.09    9.50
   6  -4   1   95.29   13.00
  -6  -4  -1   95.29   11.40
   6  -4   1   89.99   14.30
   6  -4   1   96.49   18.40
   6   4   1  106.89   13.40
   6   4   1   92.69   18.80
  -6   4  -1  102.29   13.10
  -6   4  -1   93.89   10.30
   6   4   1   75.69   10.80
   6   4   1   79.29   11.00
   6   4   1   98.59   13.90
  -6   4  -1   93.29   13.00
  -6   4  -1   86.09   17.80
  -7  -4  -1  169.28   19.30
  -7  -4  -1  140.99   12.10
  -7  -4  -1  137.49   13.00
  -7  -4  -1  166.58   14.70
   7  -4   1  176.58   16.90
   7  -4   1  250.97   27.60
   7  -4   1  143.59   15.90
   7  -4   1  154.58   17.80
   7   4   1  174.38   15.70
   7   4   1  168.58   14.40
  -7   4  -1  150.08   12.80
  -7   4  -1  110.99   22.50
   7   4   1  179.38   27.00
   7   4   1  178.78   16.10
  -7   4  -1  139.29   14.80
  -7   4  -1  146.19   18.20
  -8  -4  -1    7.10   10.70
  -8  -4  -1   10.20    8.60
  -8  -4  -1   -5.00    6.10
   8  -4   1   -3.10    9.50
   8  -4   1    4.40    7.80
   8  -4   1    0.90    6.70
   8  -4   1   -4.90    8.50
   8   4   1  -10.10   14.70
   8   4   1   -3.60    6.80
  -8   4  -1   -4.40    8.10
  -8   4  -1   12.00   10.40
   8   4   1    7.60   10.00
   8   4   1    2.30   11.10
   9  -4   1    0.10    7.60
  -9  -4  -1   13.90    6.90
   9  -4   1   16.90    6.70
   9  -4   1   16.80    8.60
  -9  -4  -1   20.70   13.20
  -9   4  -1   13.50    5.90
   9   4   1   16.10    6.80
   9   4   1   15.60    6.50
  -9   4  -1   20.40    7.80
 -10  -4  -1   -1.10   13.80
  10  -4   1    0.80    4.10
 -10   4  -1    0.10    4.80
  10  -5  -1   12.20    5.50
  10  -5  -1   -0.80    4.30
 -10  -5   1   12.00    4.80
  10   5  -1   13.80    5.70
 -10   5   1   12.50    5.70
   9  -5  -1    0.70    7.40
   9  -5  -1  -10.90    8.80
  -9  -5   1   11.20   12.20
   9  -5  -1   -0.20    5.80
  -9  -5   1    3.60    5.80
   9   5  -1   10.40    6.30
   9   5  -1   -2.10    6.40
   9   5  -1   13.30    8.80
  -9   5   1   -5.40    9.70
  -8  -5   1   72.89   15.20
   8  -5  -1  124.29   13.00
   8  -5  -1  128.39   12.70
  -8  -5   1  106.99   13.40
   8   5  -1  114.99   15.70
  -8   5   1  130.49   14.60
   8   5  -1  112.19   14.20
   8   5  -1  113.49   10.60
   8   5  -1  145.09   13.80
  -7  -5   1   28.00   10.00
  -7  -5   1   49.40   11.30
  -7  -5   1   53.79    9.00
   7  -5  -1   39.80    9.70
   7  -5  -1   54.49   12.00
  -7   5   1   61.29    9.50
   7   5  -1   35.20   11.30
  -7   5   1   53.89   12.60
   7   5  -1   51.09   10.10
   7   5  -1   37.40   10.20
  -6  -5   1   -0.40    7.70
   6  -5  -1   -4.40    8.80
   6  -5  -1    6.90    7.80
  -6  -5   1    4.50    5.50
  -6  -5   1   11.70    6.50
  -6  -5   1    1.00    6.50
  -6   5   1   11.30   11.70
  -6   5   1   14.10    9.20
   6   5  -1    6.60    7.40
   6   5  -1   13.20    9.00
   6   5  -1   13.30    8.20
   5  -5  -1  174.58   15.80
  -5  -5   1  172.98   12.00
  -5  -5   1  169.28   17.30
  -5  -5   1  164.18   12.20
   5  -5  -1  137.59   18.40
   5  -5  -1  148.09   13.90
  -5  -5   1  167.58   12.80
  -5  -5   1  158.08   14.60
   5   5  -1  159.68   13.30
  -5   5   1  165.88   16.40
   5   5  -1  150.08   14.90
  -5   5   1  171.58   14.90
   5   5  -1  163.18   14.20
  -5   5   1  149.99   17.30
  -5   5   1  159.98   17.50
  -4  -5   1   67.69    9.40
  -4  -5   1   57.29   12.50
  -4  -5   1  101.19   18.60
  -4  -5   1   77.39    8.60
   4  -5  -1   62.29   12.20
   4  -5  -1   75.59   11.10
   4  -5  -1   94.19   12.20
  -4  -5   1   61.49    9.00
  -4  -5   1   98.99   12.60
   4   5  -1   65.99    9.50
   4   5  -1   75.09   11.10
  -4   5   1   91.89   12.10
   4   5  -1   48.70    9.30
  -4   5   1   57.69   10.60
  -4   5   1   53.59   12.80
   4   5  -1   59.19   11.20
   3  -5  -1  180.58   21.50
  -3  -5   1  204.78   18.20
  -3  -5   1  203.78   17.80
  -3  -5   1  180.68   19.30
  -3  -5   1  209.88   13.40
   3  -5  -1  177.28   17.40
  -3  -5   1  190.18   21.30
   3   5  -1  220.88   17.40
   3   5  -1  166.18   15.00
  -3   5   1  196.68   17.10
   2  -5  -1   86.69   15.80
  -2  -5   1   76.89   12.50
  -2  -5   1   76.99   15.30
   2  -5  -1   91.59   13.00
  -2  -5   1   68.19    8.70
  -2  -5   1   71.19   12.10
  -2  -5   1   89.29    9.20
  -2   5   1   85.49   12.20
   2   5  -1   86.09   12.90
  -1  -5   1   -5.90    7.00
   1  -5  -1    7.50    7.40
  -1  -5   1    2.90    7.10
   1  -5  -1    5.60    6.30
   1  -5  -1   16.30    8.30
  -1  -5   1    6.70    6.70
   1  -5  -1    5.00    8.00
  -1  -5   1    4.70    5.70
   1  -5  -1   11.40    5.80
   1  -5  -1    7.90    5.30
  -1   5   1    6.40    7.10
   1   5  -1    3.70    7.40
   0  -5   1   24.90    9.10
   0  -5  -1   11.80    4.90
   0  -5  -1   13.10    7.40
   0  -5  -1   17.20    7.70
   0  -5   1   17.10   10.80
   0  -5  -1   11.90    8.20
   0  -5  -1    8.50    7.00
   0   5   1    5.60    6.70
   0   5  -1   12.70    8.20
  -1  -5  -1  120.89   13.10
  -1  -5  -1  112.99   16.80
   1  -5   1  130.09   14.30
  -1  -5  -1   96.39    8.50
  -1  -5  -1  113.69    9.30
   1  -5   1  117.39   17.60
  -1  -5  -1  146.59   15.80
   1   5   1  118.59   12.20
  -1   5  -1   92.39   12.90
  -2  -5  -1   51.39    7.20
  -2  -5  -1   27.20   10.40
  -2  -5  -1   31.10   11.50
   2  -5   1   64.49   14.60
  -2  -5  -1   43.90    7.10
   2  -5   1   33.50   10.20
  -2  -5  -1   57.39    9.60
  -2   5  -1   25.70    7.10
  -2   5  -1   41.40   10.50
   2   5   1   32.60    7.60
  -3  -5  -1  165.18   10.80
   3  -5   1  176.08   16.50
  -3  -5  -1  136.79   14.60
  -3  -5  -1  171.28   20.00
  -3  -5  -1  183.18   12.00
   3  -5   1  150.08   13.10
  -3   5  -1  149.79   14.90
   3   5   1  156.28   13.70
  -3   5  -1  161.78   15.90
   3   5   1  158.78   17.80
  -3   5  -1  165.78   11.80
   3   5   1  138.89   12.40
   3   5   1  149.99   14.00
   4  -5   1   50.39   10.20
  -4  -5  -1   38.90    7.60
   4  -5   1   33.70   10.30
  -4  -5  -1   29.80    9.50
  -4  -5  -1   42.00    7.80
   4  -5   1   24.40    8.60
  -4  -5  -1   37.10    7.50
  -4   5  -1   22.10   11.30
  -4   5  -1   53.09   10.50
   4   5   1   50.79   15.80
   4   5   1   44.80   10.10
   4   5   1   37.80    7.70
  -4   5  -1   49.50    7.20
   4   5   1   56.09   14.10
  -5  -5  -1   36.30    7.50
   5  -5   1   71.59   10.10
   5  -5   1   35.50    9.90
  -5  -5  -1   61.29   11.50
  -5  -5  -1   47.90    7.50
  -5  -5  -1   53.49    8.70
   5  -5   1   57.49    9.80
   5   5   1   55.29   10.10
   5   5   1   67.29   14.10
  -5   5  -1   47.70   11.50
   5   5   1   32.00    9.60
  -5   5  -1   43.30    8.60
  -5   5  -1   66.09   13.90
   6  -5   1   -0.60    8.50
  -6  -5  -1    7.20    7.50
   6  -5   1    9.70    8.30
  -6  -5  -1    7.50    6.80
   6  -5   1    4.70    7.00
  -6  -5  -1   -4.50    5.40
  -6  -5  -1   11.70    6.30
   6   5   1   -0.10    6.50
  -6   5  -1    1.00   10.50
   6   5   1   -6.40    8.50
   6   5   1   11.30   14.80
  -6   5  -1   -7.00    5.90
  -6   5  -1  -20.50    9.10
  -7  -5  -1   20.90    7.70
   7  -5   1   24.70    7.90
  -7  -5  -1   24.80    7.00
   7  -5   1   34.10    7.90
   7  -5   1   20.10   11.10
  -7  -5  -1   32.80    9.40
   7   5   1   36.80   13.30
  -7   5  -1    8.10    6.80
   7   5   1   33.60    9.50
  -7   5  -1   17.10   11.60
   7   5   1   23.90    9.80
   8  -5   1   -2.40    6.30
   8  -5   1    5.80    6.10
  -8  -5  -1   -2.40    6.70
   8  -5   1    6.10    8.60
  -8  -5  -1   -2.00    9.90
   8  -5   1   -3.60    7.10
  -8  -5  -1   -1.20    7.50
   8   5   1   -1.20    7.20
   8   5   1   -0.10   10.20
  -8   5  -1    2.50    9.50
   8   5   1   -8.80    8.90
  -9  -6   1    3.70    5.10
   9  -6  -1    2.20    6.00
   9  -6  -1   -3.60    6.10
   9  -6  -1    5.70    6.00
   9   6  -1    2.50    5.90
  -9   6   1    3.20    5.30
   9   6  -1    7.20    5.60
  -8  -6   1   68.39   16.80
  -8  -6   1   77.59    9.80
   8  -6  -1   85.49   10.90
   8  -6  -1   41.90    9.10
   8   6  -1   59.09    8.90
   8   6  -1   99.29   13.90
  -8   6   1   56.59   13.00
   8   6  -1   59.89    8.80
   7  -6  -1   -3.40    6.50
  -7  -6   1   -1.60   11.20
  -7  -6   1   -2.80    8.50
  -7  -6   1    3.20    8.80
   7  -6  -1   -1.40    7.00
  -7  -6   1   -4.30    8.40
   7   6  -1    2.50    5.80
   7   6  -1    2.10    8.70
  -7   6   1   -8.10   10.70
   7   6  -1   56.09   15.40
   7   6  -1   -4.20    6.00
  -6  -6   1   13.50    7.20
  -6  -6   1   18.90    7.20
  -6  -6   1   -2.70    9.60
  -6  -6   1    7.40    8.00
   6  -6  -1    9.40    9.40
   6   6  -1   -1.10    7.20
  -6   6   1   34.20   11.40
   6   6  -1   31.00   11.40
   6   6  -1   -0.90    8.40
   6   6  -1   12.40    9.30
  -6   6   1   19.30    9.70
  -5  -6   1    5.60    8.00
   5  -6  -1   17.20    7.80
  -5  -6   1   16.00    7.70
  -5  -6   1   15.60    6.90
   5  -6  -1   15.40    9.40
  -5  -6   1   19.00    7.50
  -5   6   1   23.60   11.50
   5   6  -1   10.00    8.10
   5   6  -1   29.00   14.00
   5   6  -1   18.50    9.10
  -5   6   1    5.60    6.90
  -4  -6   1    7.50    6.80
  -4  -6   1   12.90    8.10
   4  -6  -1   12.70    8.80
  -4  -6   1    9.80    8.60
  -4  -6   1    4.40    5.80
   4  -6  -1    5.40    8.20
  -4   6   1    4.20    8.30
  -4   6   1   20.60   10.70
   4   6  -1   14.70    8.40
   4   6  -1   12.50    7.90
   3  -6  -1  133.69   13.30
  -3  -6   1  132.49   11.00
  -3  -6   1  160.98   15.00
   3  -6  -1  135.09   17.90
  -3  -6   1  156.68   11.30
  -3  -6   1  147.79   19.40
   3  -6  -1  144.49   13.50
   3   6  -1  145.09   15.20
   3   6  -1  155.08   13.80
  -3   6   1  122.59   13.80
   3   6  -1  142.19   12.20
  -3   6   1  150.38   15.80
  -3   6   1  169.88   17.50
   3   6  -1  157.08   17.20
  -2  -6   1   84.89   11.50
  -2  -6   1  125.49   10.70
   2  -6  -1  116.09   16.00
   2  -6  -1  103.19   11.40
   2  -6  -1  106.79   17.00
  -2  -6   1  105.59   17.40
  -2  -6   1   82.59   12.80
   2   6  -1   84.79   12.40
  -2   6   1  128.09   12.30
  -2   6   1  109.39   12.80
   2   6  -1   90.69   14.50
   2   6  -1  105.59   12.40
  -2   6   1   97.99   14.10
   2   6  -1   95.69   10.70
  -1  -6   1  158.68   12.60
   1  -6  -1  156.08   11.40
  -1  -6   1  191.18   17.50
  -1  -6   1  148.99   11.50
   1  -6  -1  169.58   19.50
   1  -6  -1  168.68   12.70
   1  -6  -1  154.38   17.20
  -1   6   1  186.48   16.70
   1   6  -1  165.58   12.30
   1   6  -1  167.78   16.80
  -1   6   1  113.99   15.90
  -1   6   1  168.28   15.50
   1   6  -1  161.98   14.60
  -1   6   1  156.08   14.00
   0  -6   1    7.60    6.50
   0  -6   1   28.80   11.30
   0  -6  -1   62.59   13.80
   0  -6  -1   29.40   10.60
   0  -6  -1   12.10    6.10
   0  -6  -1   20.00   11.10
   0  -6  -1   28.80    6.80
   0  -6  -1   17.50    7.10
   0   6  -1   21.80    8.10
   0   6  -1   14.00    9.10
   0   6   1   19.40    8.70
   0   6   1    5.90   10.00
   0   6   1   12.90    8.10
   0   6  -1   18.90    8.40
   0   6   1    4.00    7.50
  -1  -6  -1  214.28   17.90
  -1  -6  -1  226.58   14.20
  -1  -6  -1  220.18   13.00
   1  -6   1  203.38   14.10
  -1  -6  -1  197.98   14.10
  -1  -6  -1  242.18   18.40
   1   6   1  174.58   15.60
  -1   6  -1  183.08   13.20
  -1   6  -1  149.29   15.10
   1   6   1  190.48   17.00
   1   6   1  204.18   15.70
  -1   6  -1  168.88   15.40
  -1   6  -1  203.88   18.90
   1   6   1  194.38   14.50
  -2  -6  -1   24.50    7.20
   2  -6   1   22.10    7.60
  -2  -6  -1   25.30    9.40
  -2  -6  -1   26.50    8.10
  -2  -6  -1   31.90    8.10
   2   6   1   28.00    7.80
   2   6   1   23.00   12.00
   2   6   1   33.00    8.90
   2   6   1   38.80    8.40
  -2   6  -1   35.20    9.90
  -2   6  -1   47.00    8.90
  -2   6  -1   24.20    9.50
  -2   6  -1   21.20   10.60
   3  -6   1    2.20    6.50
  -3  -6  -1    1.60    5.90
  -3  -6  -1   -6.00    6.10
   3  -6   1    4.10    7.30
  -3  -6  -1    4.70    5.70
  -3  -6  -1   -3.20    9.00
   3   6   1   11.30    9.20
  -3   6  -1    6.50    9.40
  -3   6  -1    5.60    8.00
   3   6   1   -3.30    6.30
  -3   6  -1   -2.80   10.00
   3   6   1   11.60    7.60
   4  -6   1   29.40    9.80
  -4  -6  -1   39.40    9.80
  -4  -6  -1   34.30    7.90
  -4  -6  -1   20.40    6.20
  -4   6  -1   23.60   10.90
   4   6   1   28.20    9.10
   4   6   1   19.50   13.90
   4   6   1   25.00    7.60
  -5  -6  -1   12.80    9.50
   5  -6   1   11.00    7.90
  -5  -6  -1    7.20    5.90
  -5  -6  -1   17.20    7.30
   5  -6   1   12.50    7.30
  -5  -6  -1   12.00    8.40
  -5  -6  -1   10.40    5.10
   5   6   1   11.60   14.80
   5   6   1    8.60    8.60
   5   6   1    3.10    6.70
  -5   6  -1   13.00    8.50
   6  -6   1   59.69   12.60
  -6  -6  -1   28.10    7.10
   6  -6   1   33.50    9.30
  -6  -6  -1   36.40    9.80
  -6  -6  -1   38.00    9.90
  -6  -6  -1   63.09   10.10
   6   6   1   26.20   10.20
  -6   6  -1   52.19   12.70
   6   6   1   55.39   14.60
   6   6   1   47.40    7.80
  -7  -6  -1   12.30    8.50
  -7  -6  -1    6.20    8.00
  -7  -6  -1    2.10    6.20
   7  -6   1    9.00    5.70
   7  -6   1    4.70    7.10
   7   6   1    9.60   14.90
  -7   6  -1    7.90   10.30
   7   6   1   19.60    9.70
  -8  -6  -1    5.10    5.10
  -8  -6  -1    6.10    4.90
   8  -6   1    1.90    5.00
  -8  -6  -1   -0.30   10.90
   8  -6   1    1.80    6.80
   8  -6   1    1.30    8.60
   8   6   1    8.30    9.40
   8   6   1    4.80    9.70
  -8   6  -1   -0.90    8.10
   9  -6   1    4.40    4.60
  -8  -7   1    1.10    5.10
   8  -7  -1   13.10    6.20
  -8   7   1    7.80    6.50
   8   7  -1    0.30    8.00
  -7  -7   1   55.69    9.90
  -7  -7   1   38.30   12.70
  -7  -7   1   26.40    8.10
   7  -7  -1   62.39    9.80
   7   7  -1   58.19    9.80
  -7   7   1   45.80    9.80
   7   7  -1   85.69   15.70
   7   7  -1   66.29    8.80
   6  -7  -1   70.59   11.50
  -6  -7   1   83.89   11.50
  -6  -7   1   91.29   12.80
  -6  -7   1   69.89   15.00
   6   7  -1   94.69   17.60
   6   7  -1   69.99   11.40
   6   7  -1   52.99   11.50
  -6   7   1   82.09   15.20
  -6   7   1  103.29   15.20
  -5  -7   1   32.30   10.80
   5  -7  -1   30.90    8.70
  -5  -7   1   30.30    9.20
  -5  -7   1   14.30   10.90
   5  -7  -1   43.40    8.40
   5   7  -1   11.30    8.20
   5   7  -1   37.80   11.00
  -5   7   1   29.10    8.40
   5   7  -1   53.99   15.50
  -5   7   1   29.40   12.30
   4  -7  -1   33.20    9.30
  -4  -7   1   10.10    7.10
  -4  -7   1   23.10    8.10
   4  -7  -1   22.90    8.10
  -4  -7   1   18.60    9.80
   4   7  -1    7.10    8.90
  -4   7   1   18.90   11.40
   4   7  -1   20.70    9.40
  -4   7   1    6.10    9.70
  -3  -7   1    1.80    8.40
   3  -7  -1    1.70    7.50
  -3  -7   1   -4.00    7.10
  -3  -7   1   -9.80    6.60
   3   7  -1   -0.80    7.60
  -3   7   1   -5.60    9.00
   3   7  -1    3.90    5.40
  -3   7   1   -5.40    5.70
  -2  -7   1  112.19   17.80
  -2  -7   1  130.89   14.70
   2  -7  -1   93.29   12.40
  -2  -7   1  110.99   12.70
  -2   7   1   94.79   13.50
  -2   7   1  103.09   14.60
   2   7  -1  106.09   13.00
   2   7  -1  106.69   11.70
   2   7  -1   59.99   16.60
  -1  -7   1   53.09    9.50
   1  -7  -1   39.50    8.90
  -1  -7   1   60.49   11.90
   1  -7  -1   55.29   10.80
  -1   7   1   72.29    9.80
   1   7  -1   46.80   15.50
   1   7  -1   54.49    9.60
   1   7  -1   36.20    9.70
   1   7  -1   50.29   11.50
  -1   7   1   41.30   13.00
  -1   7   1   65.79   11.40
   0  -7  -1   23.90    9.80
   0  -7   1   36.00   10.00
   0  -7  -1   20.30    7.70
   0  -7   1   25.80    8.60
   0  -7  -1   25.90    7.60
   0   7   1   23.80    9.80
   0   7   1    3.30   10.60
   0   7  -1   33.10    9.10
   0   7   1   15.20    8.70
   0   7  -1   22.40    9.30
   0   7  -1   24.00    9.30
  -1  -7  -1  218.98   15.90
   1  -7   1  206.38   15.20
  -1  -7  -1  214.48   14.30
  -1  -7  -1  213.28   20.00
  -1   7  -1  227.08   16.60
   1   7   1  250.67   19.70
   1   7   1  207.68   16.10
   1   7   1  212.58   16.40
  -1   7  -1  194.28   17.40
  -1   7  -1  219.38   18.10
  -2  -7  -1   -8.90    8.00
  -2  -7  -1   -4.80    7.50
  -2  -7  -1    0.40    5.00
  -2  -7  -1    9.50    9.70
   2  -7   1    9.00    7.50
   2   7   1    7.90    6.90
  -2   7  -1   -1.50    6.90
  -2   7  -1    6.10    7.30
   2   7   1    1.40    7.10
  -2   7  -1   -1.40    8.80
   2   7   1   -5.10    6.80
   3  -7   1   43.60   10.10
  -3  -7  -1   35.20    8.40
  -3  -7  -1   42.40   10.40
  -3  -7  -1   42.40    9.20
   3  -7   1   19.90    8.00
  -3  -7  -1   40.80    9.10
   3   7   1   49.80    9.40
   3   7   1   26.70    8.20
  -3   7  -1   60.59   11.50
  -3   7  -1   35.30   10.70
   3   7   1   36.40   11.30
  -3   7  -1   59.29   10.10
   4  -7   1    8.40    9.00
  -4  -7  -1   27.80    8.50
  -4  -7  -1   15.70    8.40
  -4  -7  -1   17.60    6.50
  -4  -7  -1    6.20    6.70
  -4  -7  -1   26.80    6.90
   4   7   1   15.40    9.30
  -4   7  -1   13.10   10.00
   4   7   1   24.90   11.00
   4   7   1   13.00    7.90
  -5  -7  -1   35.30    7.90
  -5  -7  -1   20.40    8.40
   5  -7   1   43.30    9.10
  -5  -7  -1   23.90    9.50
  -5  -7  -1   19.70    7.80
   5   7   1   25.40    8.10
   5   7   1   42.50    8.70
  -5   7  -1   39.10   10.10
   5   7   1   37.80   12.70
   6  -7   1    1.40    8.90
  -6  -7  -1   -3.40    9.40
  -6  -7  -1   -1.00    7.00
  -6  -7  -1    3.70    7.40
  -6  -7  -1    4.20    6.10
   6   7   1   19.10    9.50
  -6   7  -1   -1.40    5.80
   6   7   1   -3.50   14.50
   7  -7   1   94.39   10.20
  -7  -7  -1   91.99    9.10
  -7  -7  -1   99.79   20.10
   7  -7   1  108.29   10.30
   7   7   1   95.49   13.30
  -7   7  -1   72.69    9.90
   7   7   1   90.29   16.50
   8  -7   1    2.80    4.80
   8  -7   1   11.80    4.70
  -8  -7  -1    9.10    9.30
   8   7   1   10.40    7.90
  -8   7  -1    9.30    5.20
  -7  -8   1   -1.90    5.70
   7  -8  -1    2.50    4.90
  -7  -8   1   -3.80    4.90
   7   8  -1   -1.00    5.20
   7   8  -1   -4.20    4.70
  -7   8   1    4.00    5.30
   6  -8  -1   -0.50    5.40
  -6  -8   1    2.40    5.80
  -6  -8   1    5.00    5.50
  -6   8   1  -11.20    7.90
   6   8  -1   -2.10    5.40
   6   8  -1    4.40    9.90
  -6   8   1   -3.20    6.00
   6   8  -1   -2.70    7.20
  -5  -8   1   59.39   10.20
   5  -8  -1   51.19    9.70
  -5  -8   1   61.39   10.80
   5  -8  -1   54.69   10.10
   5   8  -1   55.99   10.40
   5   8  -1   68.59   10.40
  -5   8   1   67.09   12.20
  -5   8   1   58.49   12.60
   5   8  -1   56.79   15.40
  -4  -8   1   10.70   10.00
   4  -8  -1   12.90    8.50
  -4  -8   1   10.50    8.10
   4   8  -1    8.40    6.60
  -4   8   1   16.50    7.80
   4   8  -1   16.10    9.20
  -4   8   1   15.10    9.90
  -3  -8   1  154.08   13.00
   3  -8  -1  166.28   15.20
  -3  -8   1  130.79   16.00
   3   8  -1  157.78   16.10
   3   8  -1  149.59   15.80
  -3   8   1  153.18   17.40
  -3   8   1  162.68   14.60
  -2  -8   1   13.40    6.10
   2  -8  -1   13.50    8.10
  -2  -8   1   -0.40    8.70
   2   8  -1   15.60    8.80
  -2   8   1   23.00   10.80
   2   8  -1    4.80    8.20
  -2   8   1   11.80    9.60
  -1  -8   1   64.29   10.80
   1  -8  -1   69.39   10.00
  -1  -8   1   73.49   12.10
   1   8  -1   64.69   10.80
  -1   8   1   68.79   12.00
   1   8  -1   73.49   10.90
  -1   8   1   78.39   14.60
   0  -8  -1   86.09   19.10
   0  -8  -1   89.89   13.30
   0  -8   1  119.09   14.10
   0  -8   1   99.99   13.30
   0   8  -1   95.49   13.10
   0   8  -1   76.69   12.80
   0   8   1  108.79   14.80
   0   8   1  106.49   15.90
   0   8  -1   79.39   13.70
  -1  -8  -1   50.69    8.70
  -1  -8  -1   34.90    9.20
   1  -8   1   31.30    9.10
   1   8   1   23.10   11.00
   1   8   1   32.10    8.10
  -1   8  -1   34.60   10.90
  -1   8  -1   26.40    8.80
  -1   8  -1   38.80   11.20
  -2  -8  -1   23.20   11.20
   2  -8   1   26.60    9.00
  -2  -8  -1   24.50   10.10
  -2  -8  -1   33.30    9.10
  -2   8  -1   35.10   10.40
  -2   8  -1   38.10    9.40
   2   8   1   19.80    8.50
   2   8   1   25.50    8.70
  -2   8  -1   35.00    9.30
   2   8   1   18.60   10.60
  -3  -8  -1   98.79   17.70
  -3  -8  -1  119.59   15.50
  -3  -8  -1  103.59   10.80
  -3  -8  -1  115.09   11.30
   3  -8   1  114.89   13.30
   3   8   1  119.29   19.40
  -3   8  -1  121.59   14.90
  -3   8  -1  109.59   16.90
   3   8   1  115.09   14.30
   3   8   1  108.09   14.10
   3   8   1  123.89   13.80
  -4  -8  -1   19.70    7.40
  -4  -8  -1    5.70    8.50
   4  -8   1   11.00    8.50
  -4  -8  -1   12.50    7.40
  -4  -8  -1   17.40    6.90
   4   8   1   15.30   14.70
   4   8   1   20.10    7.80
  -4   8  -1   11.40    8.70
  -4   8  -1   15.20   12.00
   4   8   1   19.50    9.10
  -5  -8  -1   24.80    8.40
   5  -8   1   45.70    7.90
  -5  -8  -1   15.20    8.60
  -5  -8  -1   28.70    7.60
  -5  -8  -1   29.80    7.90
   5   8   1   43.40   16.50
  -5   8  -1   20.00    9.30
   5   8   1   49.60    9.00
   5   8   1   42.00    7.80
  -6  -8  -1    2.20    4.50
   6  -8   1   -1.90    6.90
  -6  -8  -1    4.90    7.00
  -6  -8  -1    2.20    6.30
   6   8   1   12.30    9.60
  -6   8  -1   -0.30    6.60
   6   8   1   -3.80    5.10
  -7  -8  -1   -4.40    7.80
  -7  -8  -1   10.50    6.50
   7  -8   1    1.90    4.60
   7  -8   1   -3.30    4.00
   7   8   1   -1.00    5.30
  -7   8  -1    0.30    4.20
   7   8   1    0.70    7.60
  -6  -9   1   71.99    7.90
   6   9  -1   64.09    8.50
   6   9  -1   77.29   11.70
  -6   9   1   60.59    8.90
  -6   9   1   63.39    9.60
   6   9  -1   67.99    8.40
  -5  -9   1    9.60    5.70
  -5  -9   1   15.50    5.90
  -5   9   1   19.90    6.80
   5   9  -1   17.50    6.50
   5   9  -1    8.00    7.30
   5   9  -1   28.00   10.30
  -5   9   1   18.60    7.10
  -4  -9   1    0.90    6.90
  -4  -9   1   -0.50    5.30
   4  -9  -1    8.60    7.40
  -4   9   1   -1.80    5.70
  -4   9   1    1.50    6.30
   4   9  -1   -1.50    8.60
   4   9  -1    5.30    5.70
   4   9  -1   -2.30    7.90
  -3  -9   1  123.09   11.20
   3  -9  -1  110.89   11.00
  -3  -9   1  130.49   12.10
   3   9  -1  120.59   15.10
   3   9  -1   96.19   13.30
  -3   9   1  123.39   13.00
  -3   9   1  121.09   13.60
  -2  -9   1   10.20    9.50
  -2  -9   1    4.60    7.50
   2  -9  -1   -4.60    7.60
  -2   9   1    6.50    7.00
  -2   9   1   -4.70    8.80
   2   9  -1    6.90    8.00
   2   9  -1    8.20    8.90
   1  -9  -1    5.20    8.10
  -1  -9   1   10.50    9.10
  -1  -9   1   -1.30    7.10
  -1   9   1    4.50    6.60
   1   9  -1    0.10    5.50
   1   9  -1    2.30    9.10
  -1   9   1    0.20    6.40
   0  -9  -1   19.40   10.10
   0  -9  -1   58.29    9.00
   0  -9   1   26.60    8.50
   0  -9   1   24.80    8.90
   0   9   1   24.80   10.80
   0   9  -1   37.70    9.40
   0   9   1   34.00    9.90
   0   9  -1   37.50    8.60
   1  -9   1   -0.40    5.30
  -1  -9  -1    3.20    5.60
  -1  -9  -1   -2.90    8.90
  -1   9  -1   -8.80    8.70
   1   9   1    2.40    5.80
   1   9   1   -7.30    8.60
  -2  -9  -1   12.80    9.20
  -2  -9  -1   13.40    5.80
   2  -9   1    1.50    7.20
  -2  -9  -1    3.80    6.10
   2   9   1    4.00    7.40
  -2   9  -1   -1.40    9.60
   2   9   1    6.70    7.10
  -3  -9  -1  207.38   15.40
  -3  -9  -1  169.38   20.80
  -3  -9  -1  192.68   16.70
  -3   9  -1  202.28   15.50
   3   9   1  178.28   20.80
   3   9   1  197.58   15.00
  -3   9  -1  192.68   15.20
  -4  -9  -1    9.30    6.20
  -4  -9  -1   -5.50    7.50
  -4  -9  -1    3.00    4.40
  -4   9  -1    4.70    7.50
  -4   9  -1    5.70    6.70
   4   9   1   -6.30   12.70
   4   9   1    4.20    4.40
   4   9   1    1.60    7.10
  -5  -9  -1   54.39    7.60
   5  -9   1   63.09    7.20
  -5  -9  -1   27.00    6.00
  -5   9  -1   29.00    7.20
   5   9   1   57.09    8.10
   5   9   1   41.80   11.00
   6  -9   1    9.20    4.50
  -6  -9  -1    4.70    4.60
   6   9   1    4.90    7.30
  -5 -10   1   57.79    8.60
   5  10  -1  114.29   19.90
   4  10  -1   85.19   12.40
  -4  10   1   69.29    9.10
  -4  10   1   61.29    8.80
   4  10  -1   72.19   10.00
  -3 -10   1   20.30    5.90
   3 -10  -1   41.20    6.60
  -3 -10   1   31.00    6.00
  -3  10   1   43.00    8.60
   3  10  -1   27.80    6.50
  -3  10   1   43.30    8.00
   3  10  -1    9.90    6.70
   3  10  -1   18.10   11.10
  -2 -10   1    6.70    4.90
  -2 -10   1   13.90    6.00
   2 -10  -1   20.70    6.10
  -2  10   1    7.70    8.50
   2  10  -1   11.70    5.90
   2  10  -1    9.50    5.40
  -2  10   1   16.20    8.40
  -1 -10   1    6.90    5.00
  -1 -10   1   -0.50    6.60
   1 -10  -1    4.20    5.20
   1  10  -1   13.50    6.70
  -1  10   1    3.70    6.10
  -1  10   1    6.10    8.40
   0 -10  -1    4.90    7.60
   0 -10  -1   -3.40    5.00
   0 -10   1    0.20    6.30
   0  10   1   -2.20    7.40
   0  10   1   -0.70    5.60
   0  10  -1    0.20    5.60
   1 -10   1   27.70    7.40
  -1 -10  -1   62.19    8.40
  -1 -10  -1   51.49    8.80
  -1  10  -1   38.40    7.70
   1  10   1   54.19    9.80
   1  10   1   47.60    7.90
  -2 -10  -1   18.20    8.10
  -2 -10  -1   11.30    6.60
   2  10   1   31.00    9.60
   2  10   1   35.30    7.10
  -2  10  -1    7.10    8.10
  -3 -10  -1   -3.10    4.60
  -3 -10  -1    0.00    4.40
   3  10   1   -4.80    4.40
   3  10   1   -0.90    7.60
  -3  10  -1   -1.10    7.70
  -4 -10  -1  380.86   17.20
  -4 -10  -1  311.77   15.90
   4  10   1  361.26   22.10
   1 -11  -1   -3.90    3.30
  -1  11   1   -1.20    3.90
   1  11  -1    4.70    6.10
   1  11  -1   -1.20    4.40
   0 -11  -1   -0.90    4.90
   0  11   1    4.30    3.90
   0  11  -1   -4.50    5.80
  -1 -11  -1   49.99    6.60
 -11   0   2    7.90    5.10
  11   0  -2    3.00    5.70
 -11   0   2   -2.60    6.90
  11   0  -2   -3.30    5.00
  11   0  -2   -1.80    4.90
  11   0  -2    1.50    5.10
 -10   0   2    0.90    6.10
  10   0  -2    8.00    7.80
  10   0  -2    8.10    6.90
  10   0  -2   -2.70    6.60
  10   0  -2   14.60    8.90
  10   0  -2    6.00    8.90
 -10   0   2   -1.40    7.10
   9   0  -2   -9.30    5.90
   9   0  -2    1.90    9.10
  -9   0   2   -8.40    8.80
   9   0  -2   -1.70    9.00
  -9   0   2    1.10   10.90
   9   0  -2    6.80    6.80
   8   0  -2  -14.80    7.50
   8   0  -2    3.80    9.10
  -8   0   2    4.80   12.40
  -8   0   2    2.00    6.80
   8   0  -2    5.70    9.20
  -8   0   2    2.60    8.60
   7   0  -2    4.30    8.50
   7   0  -2   -0.30    7.20
  -7   0   2    0.80    6.20
  -7   0   2   -2.30    9.60
   7   0  -2    4.20    8.10
   7   0  -2   -3.60    9.30
  -7   0   2    3.50    7.90
   7   0  -2    0.10    5.50
   6   0  -2    6.90    7.90
  -6   0   2   18.10    5.90
  -6   0   2   11.70    6.30
  -6   0   2   13.70    9.00
  -5   0   2   -5.40    6.70
  -5   0   2   -2.10    5.00
  -5   0   2   -1.10    5.30
   5   0  -2   -2.80    7.30
  -5   0   2    6.40    7.10
   4   0  -2   20.90    6.40
   4   0  -2   19.80    5.10
   4   0  -2   14.50    4.60
  -4   0   2   17.10    7.30
  -4   0   2   26.50    7.90
  -4   0   2   21.30    5.70
   3   0  -2    0.90    2.90
  -3   0   2   -5.40    5.20
  -3   0   2   -0.70    4.00
   3   0  -2    3.10    6.30
  -3   0   2   -2.10    5.90
   2   0  -2 8418.66  282.07
   2   0  -2 8757.02  278.67
  -2   0   2 9060.99  280.47
   2   0  -2 8889.51  280.67
   1   0  -2   -3.70    4.20
   1   0  -2   -7.80    3.70
   1   0  -2   -2.10    3.60
   1   0  -2   -1.90    2.00
  -1   0   2   -2.80    2.90
   0   0  -2  346.47   11.40
   0   0  -2  327.27   11.70
  -1   0  -2   -4.70    1.20
  -1   0  -2  -10.30    4.00
  -1   0  -2   -5.60    1.10
  -2   0  -2   29.10    3.80
  -2   0  -2   31.50    4.90
  -2   0  -2   25.70    1.40
  -3   0  -2   -0.10    2.60
  -3   0  -2   -2.10    4.00
  -3   0  -2   -3.90    3.70
  -3   0  -2    3.50    2.70
  -3   0  -2    1.50    3.10
  -4   0  -2  400.46   21.00
  -4   0  -2  424.76   19.80
  -4   0  -2  411.06   16.90
  -5   0  -2    0.40    4.00
  -5   0  -2    0.00    6.40
   5   0   2    7.80    7.40
   5   0   2    4.30    7.80
  -5   0  -2    0.70    3.80
   6   0   2   97.89   12.70
   6   0   2  104.29   14.20
   6   0   2   93.79   13.70
  -6   0  -2  104.79    8.70
  -6   0  -2   90.59   12.40
   6   0   2   99.49   11.60
  -6   0  -2  107.59    9.40
   7   0   2    1.40    8.30
  -7   0  -2    0.60    5.00
  -7   0  -2    2.60    6.10
   7   0   2   28.20   15.20
   7   0   2   10.00    6.70
   7   0   2    6.10    9.80
   7   0   2    6.30    9.50
  -7   0  -2   -5.80    7.60
   8   0   2  495.05   27.00
  -8   0  -2  488.65   34.80
   8   0   2  475.75   24.30
   8   0   2  488.45   27.10
  -8   0  -2  491.25   24.00
   8   0   2  507.45   33.90
   8   0   2  495.25   25.90
   9   0   2   -8.40    8.40
   9   0   2    7.70    6.80
  -9   0  -2   13.60   12.40
 -10   0  -2    0.70    8.60
  10   0   2    1.10    5.10
  11  -1  -2  105.29    9.90
  11  -1  -2   84.69   10.90
  11  -1  -2   85.39    8.70
  11  -1  -2  109.19   11.10
  11   1  -2  126.89   10.80
  11   1  -2  101.19   12.40
 -11   1   2  100.49   10.10
  11   1  -2   90.09   10.00
 -11   1   2  104.99   11.50
  10  -1  -2    3.60    8.40
  10  -1  -2   -0.30    8.40
 -10  -1   2   16.20    8.90
  10  -1  -2    4.50    9.00
 -10  -1   2    4.70    8.60
  10  -1  -2    7.90    8.40
 -10   1   2    5.60    5.80
  10   1  -2    0.10    9.10
  10   1  -2    4.70    9.00
  10   1  -2    9.00    6.60
  10   1  -2    6.10   10.30
 -10   1   2   11.20    7.60
   9  -1  -2   41.60   10.80
   9  -1  -2   40.60    9.20
  -9  -1   2   43.70   10.80
   9  -1  -2   32.00   11.00
   9  -1  -2   28.30    9.80
  -9  -1   2   47.20   15.00
   9   1  -2   28.30   10.30
  -9   1   2   23.60   13.60
  -9   1   2   40.70   10.60
   9   1  -2   31.40   10.80
   9   1  -2   38.90    8.70
   9   1  -2   56.69   12.20
   8  -1  -2  102.19   13.00
   8  -1  -2   84.69   12.70
  -8  -1   2   85.19   12.90
   8  -1  -2   79.09   11.60
  -8  -1   2   86.09   12.10
  -8  -1   2   86.69   18.00
   8  -1  -2  102.19   16.00
   8  -1  -2  102.69   14.60
  -8   1   2   64.49   14.80
  -8   1   2   94.89   13.40
   8   1  -2   84.79   12.40
   8   1  -2   93.09   13.80
   8   1  -2   86.19   12.70
   8   1  -2   97.99   14.00
   7  -1  -2   -3.90    8.00
   7  -1  -2    1.00    7.10
  -7  -1   2    2.40   10.60
   7  -1  -2   -2.60    8.40
  -7  -1   2    2.40    7.80
   7  -1  -2    1.50    7.70
   7  -1  -2    1.90    9.30
  -7  -1   2    4.10    5.70
   7   1  -2    9.00    9.20
  -7   1   2    2.90   12.20
   7   1  -2   -4.60    8.00
   7   1  -2    5.30    9.60
  -7   1   2   -2.50    7.40
   7   1  -2   -2.90    7.10
  -7   1   2    5.70    5.60
   7   1  -2   -1.60    7.40
  -6  -1   2    5.00    6.10
   6  -1  -2   11.80    8.70
  -6  -1   2   15.60    8.80
  -6  -1   2    3.50    4.90
   6  -1  -2    8.90    6.10
  -6  -1   2    7.60    9.40
   6   1  -2   10.70    7.40
  -6   1   2    2.70    6.50
   6   1  -2   13.20    8.50
  -6   1   2    2.80    5.20
   5  -1  -2  166.28   14.60
  -5  -1   2  136.39   15.80
  -5  -1   2  140.79    9.80
  -5  -1   2  135.49   11.10
  -5  -1   2  130.69   14.00
  -5   1   2  141.89   14.50
   5   1  -2  144.19   13.80
  -5   1   2  130.99   10.70
  -5   1   2  132.99   11.10
  -4  -1   2  990.50   39.50
  -4  -1   2 1037.80   42.10
   4  -1  -2  918.61   37.10
   4  -1  -2 1055.69   39.30
  -4  -1   2  952.10   35.70
  -4   1   2 1016.70   39.50
   4   1  -2  972.10   39.20
  -4   1   2  957.00   35.80
  -3  -1   2   55.49    6.40
   3  -1  -2   43.90    5.80
   3  -1  -2   47.20    8.90
   3  -1  -2   48.90    7.70
  -3  -1   2   50.99    8.90
  -3  -1   2   54.39    7.40
  -3   1   2   55.89    6.50
   3   1  -2   61.89    8.60
  -3   1   2   48.70    7.60
   3   1  -2   54.69    6.10
   3   1  -2   47.90    8.60
   2  -1  -2 3889.41  127.69
  -2  -1   2 4082.89  130.19
  -2  -1   2 4141.99  132.09
   2  -1  -2 4080.79  132.49
   2  -1  -2 3684.03  130.79
   2  -1  -2 4137.99  130.09
  -2   1   2 4065.99  129.59
   2   1  -2 3920.61  127.89
   2   1  -2 3984.30  130.19
   2   1  -2 3836.32  132.49
   1  -1  -2 7737.73  248.38
  -1  -1   2 7741.63  246.08
   1  -1  -2 8070.99  244.78
   1  -1  -2 7457.35  242.98
   1  -1  -2 7633.64  244.28
  -1   1   2 7860.31  244.18
  -1   1   2 7647.44  243.98
   1   1  -2 7517.25  245.08
   1   1  -2 7691.73  246.28
   1   1  -2 7525.15  244.98
   1   1  -2 7576.84  243.38
   0  -1   2  381.56   14.70
   0  -1  -2  396.86   13.60
   0  -1  -2  432.76   19.60
   0  -1   2  407.86   15.90
   0  -1  -2  370.16   14.00
   0   1  -2  386.76   15.10
   0   1  -2  389.06   15.50
   0   1  -2  380.06   15.00
   0   1  -2  385.46   13.70
  -1  -1  -2   25.50    5.70
  -1  -1  -2   27.10    5.90
  -1  -1  -2   21.80    2.30
  -1   1  -2   16.80    3.90
  -1   1  -2   19.60    3.40
  -1   1  -2   18.60    6.10
  -1   1  -2   17.40    3.50
  -1   1  -2   29.00    2.90
  -1   1  -2   17.60    2.50
  -2  -1  -2   70.49    5.40
  -2  -1  -2   62.69    7.80
  -2  -1  -2   69.49    8.20
  -2   1  -2   57.99    5.90
  -2   1  -2   52.39    4.80
  -2   1  -2   65.29    4.70
  -2   1  -2   72.29    8.30
  -3  -1  -2  980.60   34.30
  -3  -1  -2 1000.70   32.20
  -3  -1  -2  898.81   38.30
  -3  -1  -2  950.90   35.40
  -3   1  -2  982.60   33.00
  -3   1  -2  916.01   33.70
  -3   1  -2  923.31   35.10
  -4  -1  -2 1439.66   47.10
  -4  -1  -2 1424.46   49.90
  -4  -1  -2 1323.27   54.09
  -4   1  -2 1408.06   50.99
  -4   1  -2 1445.16   47.80
  -4   1  -2 1263.57   48.40
  -5  -1  -2   67.39    7.90
  -5  -1  -2   58.99    8.60
   5  -1   2   57.29    9.90
   5  -1   2   50.19    9.60
   5  -1   2   66.69    9.00
  -5  -1  -2   46.20    5.90
  -5   1  -2   54.39    7.20
  -5   1  -2   43.70    8.00
  -5   1  -2   59.69    7.10
   5   1   2   63.69   10.20
   5   1   2   72.89   10.10
   5   1   2   68.99   10.60
   6  -1   2  307.77   16.90
   6  -1   2  392.66   22.80
  -6  -1  -2  321.57   15.80
  -6  -1  -2  334.97   16.80
   6  -1   2  335.77   20.70
   6  -1   2  296.67   19.20
   6  -1   2  325.97   21.50
   6  -1   2  328.77   19.80
  -6  -1  -2  316.17   20.30
   6  -1   2  312.87   20.00
  -6   1  -2  353.26   16.60
   6   1   2  317.07   20.40
  -6   1  -2  336.77   21.10
   6   1   2  403.86   28.50
  -6   1  -2  292.47   23.90
   6   1   2  334.47   20.00
  -6   1  -2  321.47   17.40
   6   1   2  318.47   21.00
   7  -1   2 1224.48   47.60
  -7  -1  -2 1206.18   43.30
   7  -1   2 1165.88   49.20
   7  -1   2 1160.58   45.70
   7  -1   2 1186.38   46.30
   7  -1   2 1038.20   43.90
  -7  -1  -2 1164.98   48.90
  -7  -1  -2 1090.89   43.50
   7  -1   2 1141.79   53.69
   7   1   2 1193.88   47.20
  -7   1  -2 1085.99   49.50
  -7   1  -2 1136.99   44.50
   7   1   2 1147.29   47.10
   7   1   2 1163.78   48.60
  -7   1  -2 1213.58   43.90
  -7   1  -2 1145.49   45.20
   7   1   2 1114.69   53.79
  -8  -1  -2   -1.70    9.90
  -8  -1  -2    4.90    7.10
   8  -1   2   -0.20    9.10
   8  -1   2   14.10    9.10
   8  -1   2    6.60    9.80
   8  -1   2   11.60   12.20
  -8   1  -2    9.10    7.30
   8   1   2   19.40   15.60
   8   1   2   -8.90    6.50
  -8   1  -2   -2.20   13.80
   8   1   2    4.90    9.70
   8   1   2   -7.30    8.40
  -8   1  -2   -1.40    6.20
  -9  -1  -2    6.90    6.60
   9  -1   2    8.60    8.70
   9  -1   2   10.80    7.50
   9  -1   2    8.20    7.80
  -9  -1  -2    4.40   12.30
  -9   1  -2    0.60    5.40
   9   1   2   -0.10    5.60
  -9   1  -2   11.90    9.40
   9   1   2    4.40    6.70
  -9   1  -2    2.80   11.50
  10  -1   2    0.10    4.70
  10  -1   2    0.10    4.80
 -10  -1  -2   -5.20    8.70
  10  -1   2    3.10    5.90
 -10   1  -2   -1.30    7.00
  10   1   2    7.90    5.20
 -10   1  -2   -2.60    5.10
 -11  -2   2    5.40    4.80
  11  -2  -2   -0.60    4.80
  11  -2  -2    4.20    6.10
 -11   2   2    1.60    4.60
  11   2  -2    5.90    5.50
  11   2  -2   -3.60    7.00
 -11   2   2    1.90    5.40
  10  -2  -2   14.90    8.30
 -10  -2   2   20.50    9.20
  10  -2  -2    0.80    6.40
  10  -2  -2   13.60    6.30
 -10  -2   2   -2.50   11.50
  10   2  -2   11.20    8.70
 -10   2   2   -1.10    8.20
  10   2  -2   -1.10    6.70
 -10   2   2   15.30    9.80
  10   2  -2   12.20    9.30
  10   2  -2   16.70    8.20
   9  -2  -2  159.68   15.20
  -9  -2   2  239.08   37.90
   9  -2  -2  188.18   17.00
  -9  -2   2  170.78   15.90
   9  -2  -2  186.68   19.00
   9  -2  -2  166.08   15.80
   9  -2  -2  158.78   16.00
   9   2  -2  191.48   16.40
  -9   2   2  178.48   16.80
   9   2  -2  189.98   17.90
   9   2  -2  187.68   18.30
  -9   2   2  165.78   16.10
   8  -2  -2  106.09   12.90
  -8  -2   2   93.69   13.30
   8  -2  -2   74.39   11.60
  -8  -2   2   79.69   11.20
   8  -2  -2   94.29   15.80
   8  -2  -2  102.09   14.60
   8  -2  -2   97.39   14.60
  -8  -2   2   86.19   15.70
   8   2  -2   85.09   12.80
   8   2  -2   96.19   13.90
   8   2  -2  107.79   14.50
  -8   2   2  107.59   16.80
  -8   2   2   84.69   15.20
  -8   2   2  110.89   14.10
   8   2  -2   91.29   13.60
  -7  -2   2   22.00    8.80
  -7  -2   2   66.89   10.10
   7  -2  -2   40.80    9.00
  -7  -2   2   37.10    7.90
   7  -2  -2   67.79   11.80
   7  -2  -2   51.99    9.80
   7  -2  -2   44.80   10.60
   7  -2  -2   43.60    9.90
   7  -2  -2   28.40   12.70
   7   2  -2   54.39    8.90
   7   2  -2   58.89    9.60
   7   2  -2   52.29   11.50
  -7   2   2   55.99   10.00
  -7   2   2   56.89   14.20
   7   2  -2   27.20    8.80
   6  -2  -2  170.78   15.50
  -6  -2   2  207.58   18.80
   6  -2  -2  179.48   16.10
  -6  -2   2  183.38   13.40
  -6  -2   2  199.38   12.50
  -6  -2   2  182.68   14.30
   6  -2  -2  191.48   15.30
   6  -2  -2  206.88   18.00
  -6  -2   2  189.58   16.60
  -6   2   2  182.68   12.20
   6   2  -2  188.38   15.10
   6   2  -2  174.98   13.10
  -6   2   2  209.58   19.90
   6   2  -2  176.78   14.10
  -6   2   2  156.38   13.90
   6   2  -2  198.28   17.20
  -5  -2   2  162.58   15.70
   5  -2  -2  169.98   15.60
  -5  -2   2  148.29   17.40
  -5  -2   2  145.99   10.60
  -5  -2   2  179.78   12.30
   5   2  -2  157.88   14.50
  -5   2   2  158.38   14.80
  -5   2   2  142.19   10.20
   4  -2  -2    7.00    7.80
  -4  -2   2   10.00    5.40
   4  -2  -2    5.20    6.50
  -4  -2   2   20.70    9.00
  -4  -2   2   16.50    7.60
  -4   2   2    1.10    6.30
   4   2  -2    2.20    7.50
  -4   2   2   10.10    5.40
   3  -2  -2   86.29    7.90
   3  -2  -2  105.89   12.60
  -3  -2   2   77.99    7.80
   3  -2  -2   75.69   10.50
  -3  -2   2   79.69   10.30
  -3  -2   2   81.79   10.90
  -3   2   2   80.99    8.30
   3   2  -2  100.09   11.10
  -3   2   2   77.39    6.90
   2  -2  -2 9706.93  309.97
   2  -2  -2 9834.12  316.57
  -2  -2   2 9362.06  310.07
   2  -2  -2 9938.21  312.67
  -2  -2   2 9656.63  314.67
  -2  -2   2 9833.42  312.77
   2   2  -2 9824.32  313.07
   2   2  -2 9597.54  310.17
  -2   2   2 9783.62  312.37
  -2   2   2 9999.00  312.37
   1  -2  -2 4701.13  154.58
  -1  -2   2 5009.80  158.28
  -1  -2   2 4893.41  157.28
   1  -2  -2 4661.03  156.48
   1  -2  -2 5077.69  162.08
   1  -2  -2 4986.70  156.88
  -1   2   2 4684.83  155.88
   1   2  -2 4792.62  158.28
   1   2  -2 4806.62  157.48
   1   2  -2 4832.72  155.18
  -1   2   2 4845.42  156.38
   0  -2   2 2932.41   91.89
   0  -2  -2 2912.31   90.09
   0  -2  -2 2649.33   91.69
   0  -2  -2 2746.13   91.59
   0  -2  -2 2940.91   97.99
   0   2  -2 2814.02   91.89
   0   2   2 2894.21   90.79
   0   2  -2 2945.91   93.39
   0   2  -2 2641.84   92.99
   0   2   2 2694.43   90.79
   0   2  -2 2771.52   90.89
  -1  -2  -2   35.20    4.20
  -1  -2  -2   33.30    3.10
  -1  -2  -2   33.80    7.70
  -1  -2  -2   34.80    7.90
  -1  -2  -2   44.80    5.30
  -1  -2  -2   32.10    2.70
   1  -2   2   42.20    6.50
  -1   2  -2   32.60    4.10
  -1   2  -2   24.90    5.60
  -1   2  -2   31.40    6.30
  -2  -2  -2   79.09    6.80
  -2  -2  -2   69.99    4.20
  -2  -2  -2   58.09    4.40
  -2  -2  -2   67.79    8.90
   2  -2   2   68.79    7.90
  -2  -2  -2   75.69   10.10
  -2   2  -2   68.39    7.70
  -2   2  -2   64.49    6.50
  -2   2  -2   65.39    8.10
   3  -2   2 1386.86   48.70
  -3  -2  -2 1412.76   46.50
  -3  -2  -2 1402.06   52.29
  -3  -2  -2 1380.26   54.89
  -3  -2  -2 1436.86   49.20
  -3   2  -2 1330.47   51.19
  -3   2  -2 1401.36   50.89
  -3   2  -2 1412.86   47.90
  -4  -2  -2 2793.32   92.09
  -4  -2  -2 2567.94   97.79
  -4  -2  -2 2767.92   88.99
  -4   2  -2 2688.43   89.89
  -4   2  -2 2720.73   89.29
  -4   2  -2 2627.54   94.29
   5  -2   2   15.30    7.70
   5  -2   2   29.50    8.80
  -5  -2  -2   29.10    7.10
   5  -2   2   22.50    6.90
  -5  -2  -2   24.30    5.30
   5  -2   2   26.70    8.50
   5  -2   2   28.60    8.10
  -5  -2  -2   24.90   10.50
  -5   2  -2   18.20    6.20
  -5   2  -2    6.50    6.40
  -5   2  -2   18.60    5.90
   5   2   2   18.10    8.10
   5   2   2   43.10    9.30
   5   2   2   63.59   13.00
   5   2   2   13.60    7.30
   6  -2   2   28.20    7.60
   6  -2   2   34.40    7.90
   6  -2   2   34.50    9.80
   6  -2   2   29.70    9.20
   6  -2   2   22.30    9.00
  -6  -2  -2   35.20    6.90
   6  -2   2   29.00    8.00
  -6  -2  -2   30.50    5.90
   6   2   2   46.40    8.80
   6   2   2   48.90   16.50
   6   2   2   31.40    7.80
  -6   2  -2   28.70    9.90
  -6   2  -2   25.40    7.30
  -6   2  -2   33.60    7.00
   6   2   2   28.10   10.20
  -6   2  -2   29.70    7.20
  -6   2  -2   21.70    9.30
  -7  -2  -2  178.88   15.70
   7  -2   2  149.79   16.30
   7  -2   2  151.48   29.50
   7  -2   2  148.49   15.70
   7  -2   2  181.18   16.00
   7  -2   2  144.09   15.30
  -7  -2  -2  163.58   11.80
  -7  -2  -2  158.38   12.60
   7   2   2  143.99   21.00
  -7   2  -2  152.88   12.40
  -7   2  -2  150.38   14.50
   7   2   2  128.59   17.10
   7   2   2  160.98   16.70
  -7   2  -2  170.08   21.40
   8  -2   2    7.40    7.20
   8  -2   2    4.80    6.50
   8  -2   2    7.50    6.70
   8  -2   2   -3.30    8.10
  -8  -2  -2    4.20    7.30
  -8  -2  -2   12.00    6.00
   8   2   2    2.90    7.00
   8   2   2    5.10   10.00
  -8   2  -2    6.60    5.90
  -8   2  -2    9.10    8.50
   8   2   2    0.90   11.10
  -8   2  -2    6.20   13.90
   9  -2   2   -1.70    5.50
   9  -2   2    2.30    9.10
  -9  -2  -2    7.60   11.30
  -9  -2  -2   -2.30    7.20
   9  -2   2    3.00    8.10
   9   2   2    5.20    6.50
  -9   2  -2   -0.90    4.80
   9   2   2   17.20    9.90
   9   2   2    8.00    6.70
  -9   2  -2   -2.20    8.00
  -9   2  -2   -3.60    9.70
  -9   2  -2   -3.70    9.70
  10  -2   2    7.90    4.60
  10  -2   2    9.30    5.90
 -10  -2  -2   19.80    9.70
 -10   2  -2   24.50    7.30
 -10   2  -2    9.50    7.70
  10   2   2   24.80    6.00
  11  -3  -2   22.00    5.40
  11  -3  -2    3.70    6.70
 -11  -3   2   15.70    4.90
 -11   3   2   24.10    6.60
  11   3  -2    8.30    5.20
  11   3  -2   35.80    6.50
  10  -3  -2  259.17   17.20
  10  -3  -2  287.07   18.20
  10  -3  -2  280.17   16.20
 -10  -3   2  262.27   15.10
 -10   3   2  258.37   17.20
  10   3  -2  238.38   14.10
 -10   3   2  215.48   18.80
  10   3  -2  297.27   19.90
  10   3  -2  256.37   16.00
  -9  -3   2  112.19   11.60
  -9  -3   2  136.99   30.60
   9  -3  -2   69.29   12.30
   9  -3  -2  107.09   12.10
   9  -3  -2  117.79   16.90
   9   3  -2  137.99   13.70
  -9   3   2  122.89   12.40
   9   3  -2  104.69   12.10
   9   3  -2  110.89   14.00
  -9   3   2  127.49   14.60
   8  -3  -2   99.79   12.30
  -8  -3   2   93.89   18.50
  -8  -3   2   91.69   13.30
   8  -3  -2  108.39   13.50
  -8  -3   2   79.79   12.50
   8  -3  -2  106.39   15.40
   8   3  -2   79.39   13.00
   8   3  -2  108.69   14.90
   8   3  -2  112.89   14.80
  -8   3   2  102.29   14.00
  -8   3   2   99.19   14.20
   7  -3  -2  147.09   15.80
  -7  -3   2  140.09   14.10
   7  -3  -2  125.49   15.60
  -7  -3   2  126.79   22.50
  -7  -3   2  151.98   12.50
   7  -3  -2  123.59   12.80
  -7   3   2  140.79   17.60
   7   3  -2  133.19   14.70
   7   3  -2  145.19   14.60
   7   3  -2  138.09   14.30
  -7   3   2  118.99   16.60
  -7   3   2  129.39   13.80
   6  -3  -2    6.60    8.20
  -6  -3   2   14.10    6.30
  -6  -3   2   36.00    8.60
  -6  -3   2   15.20    8.80
   6  -3  -2    7.30    8.00
   6  -3  -2   21.20    9.20
   6  -3  -2   13.90   10.10
  -6  -3   2    5.60    7.00
   6   3  -2   15.00    6.50
   6   3  -2   12.00    7.70
   6   3  -2    9.40    8.30
  -6   3   2   17.20    7.10
  -6   3   2   16.80    8.30
  -6   3   2   15.10   11.00
   6   3  -2    6.20    9.10
  -5  -3   2   26.90   11.00
  -5  -3   2   55.19   11.40
  -5  -3   2   56.09    8.50
  -5  -3   2   56.29    7.80
   5  -3  -2   59.59   11.90
  -5   3   2   50.19   11.60
   5   3  -2   52.19   10.80
  -4  -3   2   38.10    7.20
  -4  -3   2   46.70   10.80
   4  -3  -2   21.00    8.20
  -4  -3   2   36.80    6.20
  -4  -3   2   15.00    8.60
   4  -3  -2   31.30    9.70
   4   3  -2   24.40    8.90
  -4   3   2   30.90   10.30
  -3  -3   2  235.18   18.50
  -3  -3   2  249.48   17.00
   3  -3  -2  262.07   19.30
   3  -3  -2  251.17   13.20
  -3  -3   2  250.67   13.30
   3  -3  -2  229.78   16.60
  -3   3   2  253.27   16.90
   3   3  -2  245.78   17.10
   2  -3  -2 1563.34   54.29
  -2  -3   2 1368.56   50.49
  -2  -3   2 1497.65   55.99
  -2  -3   2 1462.35   53.59
   2  -3  -2 1463.95   50.39
   2  -3  -2 1504.65   58.69
  -2   3   2 1430.76   53.09
   2   3  -2 1405.36   50.59
   2   3  -2 1554.04   54.59
  -2   3   2 1499.95   53.59
   1  -3  -2  409.26   19.90
   1  -3  -2  423.86   20.20
  -1  -3   2  425.26   20.70
  -1  -3   2  459.45   20.60
  -1  -3   2  452.65   25.70
   1  -3  -2  436.56   17.30
  -1  -3   2  410.16   17.40
   1  -3  -2  424.56   25.30
   1   3  -2  417.16   19.90
   1   3  -2  442.36   17.90
  -1   3   2  456.85   19.90
   0  -3  -2  262.07   13.80
   0  -3  -2  257.77   13.90
   0  -3   2  308.77   20.60
   0  -3  -2  270.37   18.40
   0  -3  -2  245.68   16.90
   0  -3   2  290.27   13.80
   0  -3  -2  248.88   11.40
   0  -3   2  264.07   14.80
   0   3  -2  256.07   12.90
   0   3  -2  254.47   11.80
   0   3   2  266.87   12.80
   0   3  -2  272.27   14.60
  -1  -3  -2  252.47   17.70
  -1  -3  -2  242.38   12.50
  -1  -3  -2  223.98   12.80
  -1  -3  -2  236.48   10.30
  -1  -3  -2  249.48   17.20
  -1   3  -2  238.08   14.60
   1   3   2  250.47   11.00
  -1   3  -2  215.58   11.30
  -2  -3  -2 2846.52   89.39
   2  -3   2 2693.13   93.09
  -2  -3  -2 2780.52   98.29
  -2  -3  -2 2688.93   98.49
  -2  -3  -2 2825.72   91.99
  -2   3  -2 2673.43   90.79
  -2   3  -2 2773.62   94.09
  -2   3  -2 2678.33   94.39
  -3  -3  -2  389.56   16.30
   3  -3   2  396.06   19.50
  -3  -3  -2  404.26   23.70
  -3  -3  -2  383.66   24.60
  -3  -3  -2  419.76   19.60
  -3   3  -2  423.86   22.30
  -3   3  -2  411.16   17.80
  -3   3  -2  385.96   20.70
  -3   3  -2  401.06   17.20
  -4  -3  -2  901.91   45.40
  -4  -3  -2  937.81   34.90
  -4  -3  -2 1036.40   36.30
  -4  -3  -2 1020.30   39.60
  -4   3  -2 1041.90   37.70
  -4   3  -2 1056.29   37.00
  -4   3  -2  981.20   41.70
  -4   3  -2  980.90   42.80
   5  -3   2   47.30   20.20
   5  -3   2   82.59   12.20
   5  -3   2   70.69   11.10
  -5  -3  -2   72.09   10.90
  -5  -3  -2   78.79    8.40
  -5  -3  -2   61.59    8.10
   5  -3   2   93.99   12.30
   5  -3   2   74.19    9.00
  -5   3  -2   61.59    8.10
   5   3   2   69.39   10.30
   5   3   2   61.69   10.90
   5   3   2   72.69    9.50
  -5   3  -2   65.99   11.50
  -5   3  -2  131.89   18.10
  -5   3  -2   75.69    9.20
  -5   3  -2   86.79   10.40
   5   3   2   99.49   18.10
   6  -3   2  -31.80   12.60
   6  -3   2    7.00    8.80
  -6  -3  -2   11.50    5.90
   6  -3   2   -2.40    8.80
  -6  -3  -2    0.30    5.30
   6  -3   2    5.10    7.70
   6  -3   2   -0.40    5.50
  -6   3  -2    7.90    5.90
  -6   3  -2   32.90   11.50
   6   3   2   -4.50    8.90
  -6   3  -2    7.30    5.80
   6   3   2   -1.20    8.90
   6   3   2    1.20    7.90
  -6   3  -2   -1.00    7.40
   6   3   2    6.00   10.70
   7  -3   2   58.39   10.50
   7  -3   2   75.39   13.40
   7  -3   2   71.89   12.50
   7  -3   2   94.69    9.70
  -7  -3  -2   77.39    9.10
   7  -3   2   64.99   11.80
   7  -3   2    5.60   19.30
  -7  -3  -2   52.99    8.90
   7   3   2   50.79   11.90
  -7   3  -2   85.89   10.10
   7   3   2   88.99   12.20
  -7   3  -2   92.79   13.20
  -7   3  -2   76.09   11.20
   7   3   2   90.09   11.90
  -7   3  -2   61.29   10.30
  -7   3  -2   65.99   14.30
   7   3   2  104.39   18.00
  -8  -3  -2   11.40    6.40
  -8  -3  -2   10.00    7.90
   8  -3   2   10.70    9.20
   8  -3   2    3.00    9.20
   8  -3   2    5.70    7.30
   8  -3   2   13.30    6.50
  -8   3  -2    5.30   10.50
  -8   3  -2   15.70    6.20
  -8   3  -2    7.40   11.10
   8   3   2   10.70   10.10
  -8   3  -2    7.30    8.50
   8   3   2    4.00   14.70
   8   3   2   31.40   10.90
   9  -3   2    0.90    5.00
  -9  -3  -2    3.60    6.40
  -9  -3  -2    3.40   11.60
   9  -3   2    9.80    8.60
   9  -3   2   -9.00    7.10
   9  -3   2    7.00    7.40
   9   3   2   -0.70    5.40
  -9   3  -2    0.60    3.40
  -9   3  -2  -12.70    7.80
  -9   3  -2   -3.60    5.70
   9   3   2   -1.40   14.30
   9   3   2    2.80    6.00
 -10   3  -2   14.10    5.80
  10  -4  -2    2.50    5.30
  10  -4  -2   11.40    5.60
  10  -4  -2    9.80    6.40
 -10  -4   2   15.60    7.70
  10   4  -2   12.00    6.80
  10   4  -2   15.10    8.50
  10   4  -2    8.00    8.60
 -10   4   2    5.30    6.60
  -9  -4   2  194.88   13.70
   9  -4  -2  183.78   16.70
  -9  -4   2  215.88   35.50
   9   4  -2  187.18   14.50
   9   4  -2  179.18   16.80
   9   4  -2  183.28   15.30
   9   4  -2  187.28   15.20
  -9   4   2  184.08   18.70
  -9   4   2  192.48   16.50
  -8  -4   2    9.80   14.10
   8  -4  -2    8.10    7.10
   8  -4  -2    5.50    6.10
   8  -4  -2   12.40   10.00
  -8  -4   2    1.80    8.70
  -8   4   2   13.60   12.20
   8   4  -2   11.20    9.40
  -8   4   2   17.50    7.70
   8   4  -2    5.80    9.40
   8   4  -2    7.90    9.40
  -7  -4   2  223.68   16.10
   7  -4  -2  257.87   17.70
   7  -4  -2  290.67   20.50
   7  -4  -2  240.38   17.40
  -7  -4   2  251.27   28.60
  -7  -4   2  235.08   17.40
   7   4  -2  255.17   18.50
  -7   4   2  230.58   17.90
   7   4  -2  262.97   17.40
   7   4  -2  246.38   18.50
  -7   4   2  243.18   21.70
   6  -4  -2  146.59   16.30
  -6  -4   2  130.89   15.70
   6  -4  -2  113.29   14.40
   6  -4  -2  146.59   13.50
  -6  -4   2  121.09   13.70
  -6  -4   2  139.39   12.00
  -6  -4   2  128.49   13.10
   6  -4  -2  136.79   14.70
   6   4  -2  132.29   14.40
   6   4  -2  138.19   14.70
  -6   4   2  112.99   13.40
  -6   4   2  132.99   19.50
   6   4  -2  139.29   14.60
  -6   4   2  140.79   16.80
   5  -4  -2    1.40    9.20
  -5   4   2   -8.30    9.20
   5   4  -2    3.10    8.60
  -4  -4   2   26.20    6.10
  -4  -4   2   18.90    5.90
  -4  -4   2   26.70   10.20
  -4  -4   2   24.60    9.70
   4  -4  -2   28.80   10.60
   4  -4  -2   22.70   10.00
  -4   4   2   13.70    9.00
   4   4  -2   20.90    9.20
  -3  -4   2   55.19    7.40
   3  -4  -2   51.49   12.40
  -3  -4   2   50.69   10.40
   3  -4  -2   50.09    7.30
  -3  -4   2   50.49    7.50
  -3  -4   2   48.90   11.20
   3  -4  -2   43.60   10.60
   3   4  -2   59.39   11.30
  -3   4   2   38.30    9.90
   2  -4  -2   28.60    6.40
  -2  -4   2   29.10    6.80
  -2  -4   2   36.20    9.00
   2  -4  -2   27.30    9.10
  -2  -4   2   40.60    7.60
   2  -4  -2   32.00    5.50
   2  -4  -2   30.60   10.70
  -2   4   2   37.50    8.80
   2   4  -2   41.40    9.70
  -1  -4   2  114.39   15.80
  -1  -4   2  102.29   11.90
   1  -4  -2   95.29   14.20
   1  -4  -2  105.19    8.20
   1  -4  -2   91.29   11.30
   1  -4  -2   95.49   11.90
  -1  -4   2   83.39   10.10
  -1   4   2  103.09   10.30
   1   4  -2   79.89    8.10
   1   4  -2   99.89   12.40
   0  -4  -2  611.54   27.10
   0  -4   2  592.54   26.00
   0  -4  -2  629.44   30.60
   0  -4  -2  620.64   24.00
   0  -4  -2  600.24   27.50
   0  -4  -2  649.64   34.80
   0  -4   2  636.64   34.90
   0   4   2  618.64   26.00
   0   4  -2  641.14   25.00
   0   4  -2  679.63   29.30
  -1  -4  -2  443.26   26.00
  -1  -4  -2  463.05   18.70
  -1  -4  -2  466.45   22.30
  -1  -4  -2  465.65   21.50
  -1  -4  -2  431.66   26.80
  -1   4  -2  474.35   23.00
   1   4   2  459.15   19.70
  -1   4  -2  436.96   19.10
  -1   4  -2  457.85   19.70
  -2  -4  -2 1127.19   42.30
  -2  -4  -2 1026.80   37.90
  -2  -4  -2 1110.09   49.90
  -2  -4  -2 1117.79   48.40
  -2  -4  -2 1185.58   39.30
  -2   4  -2 1088.59   39.70
  -2   4  -2 1147.29   40.60
  -2   4  -2 1031.20   44.20
  -3  -4  -2   -0.20    7.20
  -3  -4  -2   -3.80    4.70
  -3  -4  -2   -0.50    3.70
  -3  -4  -2    2.50    4.10
  -3  -4  -2   -8.80    8.10
  -3   4  -2   -5.00    7.20
  -3   4  -2   -7.60    6.00
  -3   4  -2   -1.60    4.40
  -3   4  -2   -6.40    3.70
   4  -4   2   81.59   15.00
   4  -4   2   89.99   12.90
   4  -4   2  104.99   12.10
  -4  -4  -2   69.89   10.10
   4  -4   2   82.19   11.60
  -4  -4  -2   88.89    9.30
  -4  -4  -2   88.29    7.50
  -4   4  -2   68.79   11.90
  -4   4  -2   93.69    8.90
  -4   4  -2   92.99    9.60
  -4   4  -2  101.29   15.70
   4   4   2   74.79   11.40
  -4   4  -2   83.19   11.20
  -4   4  -2   87.59   13.30
   4   4   2   97.89   16.60
   4   4   2   97.09   13.40
  -5  -4  -2   19.00    6.20
   5  -4   2   28.10    6.70
   5  -4   2  -10.10   10.10
   5  -4   2   20.30    8.90
  -5  -4  -2   12.20    4.90
   5  -4   2   10.70    6.00
  -5   4  -2   26.60    6.40
  -5   4  -2   21.10    6.70
  -5   4  -2   21.30   10.30
  -5   4  -2   42.40    9.20
   5   4   2    6.00   13.20
   5   4   2    6.70    8.40
  -5   4  -2   21.40   11.40
   6  -4   2   60.29   11.70
  -6  -4  -2   53.59    8.50
   6  -4   2   69.89   12.60
   6  -4   2   59.09   11.30
   6  -4   2   59.39   15.30
  -6  -4  -2   50.89    7.60
   6   4   2   73.09   11.80
  -6   4  -2   58.29    9.30
  -6   4  -2   63.09   15.00
  -6   4  -2   60.59   10.70
  -6   4  -2   73.99   12.70
  -6   4  -2   73.99    9.30
   6   4   2   65.99   11.20
   6   4   2   76.99   18.50
   6   4   2   50.79   10.70
   7  -4   2    7.80    5.90
  -7  -4  -2    5.10    5.40
   7  -4   2  -11.30    9.10
   7  -4   2    9.40    9.90
   7  -4   2    5.50    9.60
   7  -4   2    1.60    6.40
   7   4   2   -0.90    8.70
   7   4   2    1.40   11.10
  -7   4  -2    7.90    5.70
  -7   4  -2  -12.00    9.60
   7   4   2    9.70   10.60
  -7   4  -2    2.00   12.50
   7   4   2   -1.40    6.80
   8  -4   2    5.50    6.80
   8  -4   2    9.00    7.00
   8  -4   2    1.10    6.40
  -8  -4  -2   -1.50    7.60
  -8  -4  -2    2.20    5.80
   8  -4   2    1.60    5.90
  -8   4  -2    0.40    5.30
  -8   4  -2   -9.80    8.40
  -8   4  -2    5.00    7.00
   8   4   2   10.90    6.80
   8   4   2  -16.00    7.30
   8   4   2    0.80   14.40
   9  -4   2    6.90    5.20
  -9  -4  -2    9.90   11.50
   9  -4   2    1.20    4.70
   9   4   2    0.30    4.70
  -9   4  -2   -3.50    5.70
   9   4   2   17.40    9.00
  10  -5  -2   -1.80    4.20
  10  -5  -2   -1.50    5.20
 -10  -5   2   -2.30    4.60
  10   5  -2   -3.90    5.30
 -10   5   2    8.20    7.60
  10   5  -2   -0.30    6.90
   9  -5  -2  107.49   10.80
  -9  -5   2  106.49   10.60
   9  -5  -2  104.79   11.20
   9   5  -2  111.39   12.00
  -9   5   2  109.39   15.40
   9   5  -2   96.59   13.70
   9   5  -2  119.29   12.00
   9   5  -2  118.89   13.00
   8  -5  -2  353.46   21.20
  -8  -5   2  355.66   19.70
  -8  -5   2  408.66   35.30
   8  -5  -2  392.96   23.30
   8   5  -2  376.36   21.90
  -8   5   2  408.96   26.70
   8   5  -2  332.57   22.90
   8   5  -2  378.86   23.10
   7  -5  -2  332.17   20.30
  -7  -5   2  341.87   18.80
  -7  -5   2  327.47   30.30
   7  -5  -2  291.07   20.90
  -7  -5   2  302.77   19.20
   7   5  -2  338.67   20.50
   7   5  -2  324.27   19.20
   7   5  -2  330.27   21.10
  -7   5   2  321.37   24.40
  -7   5   2  331.17   20.50
  -7   5   2  348.87   23.00
  -6  -5   2   21.60    8.10
   6  -5  -2   18.50    8.40
   6  -5  -2   24.60   10.90
  -6   5   2   24.90   12.10
  -6   5   2   25.90    9.80
   6   5  -2   21.40    8.80
  -5  -5   2    8.20    7.60
   5  -5  -2    0.40    8.30
  -5  -5   2   -5.00    5.30
   5  -5  -2   -5.60    7.20
  -5  -5   2    4.90    7.60
   5  -5  -2   -7.10   10.20
   5  -5  -2   -4.30    8.90
  -5  -5   2   -9.60    7.30
   5   5  -2    1.80    7.40
  -5   5   2    3.90    9.60
   5   5  -2   -4.90    7.20
   5   5  -2    0.30    9.90
  -5   5   2    5.00   11.30
   5   5  -2    8.80    7.00
  -4  -5   2   87.69   10.80
   4  -5  -2  104.09   12.00
  -4  -5   2   97.19   12.40
  -4  -5   2   89.29   12.70
   4  -5  -2  101.69   14.10
  -4  -5   2   90.99    9.40
   4   5  -2  105.29   14.30
   4   5  -2  105.59   10.30
   4   5  -2  104.59   13.20
  -4   5   2   98.89   14.90
   4   5  -2   94.09   11.30
  -4   5   2   95.49   14.40
   3  -5  -2  144.09   16.30
   3  -5  -2   93.69   16.80
  -3  -5   2  128.39   11.30
  -3  -5   2  121.09   16.30
  -3  -5   2  144.89   10.40
   3   5  -2  136.09   11.30
  -3   5   2  126.49   14.20
  -3   5   2  147.49   14.80
   3   5  -2  163.18   16.60
   2  -5  -2   24.00    9.10
   2  -5  -2   15.20    5.70
   2  -5  -2   31.90   12.30
   2  -5  -2   12.40    8.90
   2  -5  -2    8.30    5.00
   2  -5  -2   17.40    8.90
  -2  -5   2    6.00    7.20
   2   5  -2   16.50    9.40
  -2   5   2    5.10    7.00
   1  -5  -2  397.26   18.70
   1  -5  -2  385.06   24.00
  -1  -5   2  387.76   22.80
   1  -5  -2  416.56   29.60
   1  -5  -2  436.76   23.20
  -1  -5   2  375.76   29.00
   1  -5  -2  368.86   22.90
   1  -5  -2  410.46   17.80
  -1   5   2  403.06   21.80
   1   5  -2  405.66   23.50
   0  -5  -2  133.19   15.00
   0  -5  -2  101.79   17.20
   0  -5  -2  126.79   13.10
   0  -5  -2  119.29   15.00
   0  -5  -2  125.09    8.90
   0  -5  -2  112.99    9.80
   0  -5   2  107.29   17.70
   0   5  -2  124.69   14.30
   0   5   2  104.39   11.20
  -1  -5  -2  985.40   46.30
  -1  -5  -2 1067.49   42.00
  -1  -5  -2  995.60   50.09
  -1  -5  -2 1056.79   37.20
  -1   5  -2 1063.89   44.30
  -1   5  -2  971.40   37.40
  -2  -5  -2  547.95   22.90
  -2  -5  -2  538.65   26.60
  -2  -5  -2  545.35   21.80
  -2  -5  -2  535.75   34.20
  -2   5  -2  533.15   24.00
   2   5   2  532.25   28.50
   2   5   2  520.95   26.10
  -2   5  -2  548.15   22.70
  -2   5  -2  510.65   28.30
  -3  -5  -2    9.30    6.80
  -3  -5  -2    9.90    5.20
   3  -5   2   32.50    9.80
  -3  -5  -2   17.60    4.90
   3  -5   2   14.20    7.30
   3  -5   2   16.80    7.60
   3  -5   2   23.20    8.30
   3   5   2   21.00    8.00
  -3   5  -2   10.50    5.10
   3   5   2   28.50   10.10
  -3   5  -2   12.80    6.20
   3   5   2   23.50    7.50
   3   5   2   16.20    9.40
  -3   5  -2   22.40   10.10
   3   5   2   17.50   10.60
  -3   5  -2   19.50    9.20
  -4  -5  -2  113.89    9.70
   4  -5   2   95.59   13.40
   4  -5   2  190.88   24.00
   4  -5   2   93.49   13.50
   4  -5   2   80.79   12.30
  -4  -5  -2   83.59   12.30
  -4  -5  -2  118.89   10.20
   4   5   2  129.89   18.00
  -4   5  -2   83.99   15.80
  -4   5  -2   98.29   14.00
   4   5   2  102.89   11.30
   4   5   2  127.09   13.50
   4   5   2  113.29   22.30
  -4   5  -2   94.29    9.80
   5  -5   2   56.99   12.60
   5  -5   2   46.00   10.30
   5  -5   2   56.89   10.40
  -5  -5  -2   70.39   10.30
   5  -5   2   57.89   11.70
  -5  -5  -2   34.10    7.00
   5   5   2   61.59   17.60
  -5   5  -2   49.50   10.50
  -5   5  -2   48.60    8.20
   5   5   2   68.29   10.60
  -5   5  -2   40.50   11.80
  -6  -5  -2   12.00    6.00
   6  -5   2    9.80   10.30
   6  -5   2    3.90    6.50
  -6  -5  -2   -6.20    5.70
   6  -5   2    9.80    8.60
   6  -5   2   25.60    9.10
  -6   5  -2   -9.10    7.90
   6   5   2    2.60    9.00
  -6   5  -2   10.80    7.50
   6   5   2   17.90   16.20
  -6   5  -2    0.90    5.80
  -7  -5  -2   15.70    7.40
   7  -5   2   29.40    7.40
   7  -5   2   10.20    8.70
   7  -5   2   28.30    8.70
  -7  -5  -2   17.50    6.40
   7  -5   2   13.60    9.30
   7   5   2   20.10    8.90
   7   5   2   24.90   16.90
  -7   5  -2   18.30    8.60
   8  -5   2    2.20    4.70
  -8  -5  -2    2.80    8.80
   8  -5   2   -4.30    7.20
   8  -5   2   -2.90    8.10
  -8  -5  -2   -4.30    6.00
  -8   5  -2    2.00    8.30
   8   5   2   -9.80   13.30
  -9  -5  -2   19.30   10.80
  -9   5  -2   43.30    7.70
   9  -6  -2   -3.30    4.50
   9  -6  -2   -4.30    5.50
  -9  -6   2    1.40    5.00
  -9   6   2    5.90    8.50
   9   6  -2    5.90    6.00
   9   6  -2   -4.00    6.90
   9   6  -2   -1.20    5.60
   8  -6  -2  117.39   11.10
  -8  -6   2  142.29   14.20
   8  -6  -2  144.69   12.70
   8   6  -2  140.29   13.20
  -8   6   2  136.59   17.10
   8   6  -2  145.89   15.30
   8   6  -2  129.39   13.70
  -7  -6   2  295.87   19.50
   7  -6  -2  312.77   20.80
  -7  -6   2  320.27   30.90
  -7  -6   2  289.57   17.60
   7   6  -2  302.97   20.00
   7   6  -2  284.27   19.90
   7   6  -2  340.87   21.60
  -7   6   2  316.77   24.00
  -7   6   2  301.97   21.60
   6  -6  -2    7.10    8.50
  -6  -6   2   13.50    8.60
  -6  -6   2   10.40   10.90
  -6  -6   2    5.90    8.20
   6  -6  -2   16.20   10.10
   6   6  -2   17.70    9.50
  -6   6   2   16.40   12.50
   6   6  -2   14.10    8.50
   6   6  -2   15.90    7.40
  -6   6   2   12.60    9.60
  -5  -6   2   20.00    6.70
  -5  -6   2   17.70    7.30
   5  -6  -2   21.00    9.00
   5  -6  -2   21.70    9.50
  -5  -6   2   12.30   10.00
  -5   6   2    6.00    9.10
  -5   6   2   12.00   10.00
   5   6  -2    6.90    8.60
   5   6  -2   24.60    8.70
   5   6  -2   21.80    7.40
  -4  -6   2  518.55   26.00
   4  -6  -2  470.15   24.50
   4  -6  -2  502.65   23.20
  -4  -6   2  472.35   28.80
  -4  -6   2  470.85   23.00
  -4   6   2  516.95   28.90
   4   6  -2  506.75   30.70
   4   6  -2  461.35   23.20
  -4   6   2  542.85   25.00
   4   6  -2  517.95   24.90
   4   6  -2  499.75   24.90
  -3  -6   2   81.49   10.20
  -3  -6   2   87.99   12.20
  -3  -6   2   67.49   13.50
   3  -6  -2   83.29   14.10
   3  -6  -2   85.09   10.70
   3  -6  -2   67.19   11.20
   3   6  -2   74.49   11.50
  -3   6   2   65.59    9.40
   3   6  -2   37.00   12.40
   3   6  -2   82.69   11.30
  -3   6   2   77.79   13.60
  -3   6   2   59.59   12.40
   2  -6  -2   92.99   14.90
  -2  -6   2   77.79   10.80
   2  -6  -2   88.79    9.30
  -2  -6   2   90.89   12.10
   2  -6  -2  100.69   11.70
   2  -6  -2   77.59   12.90
   2   6  -2   91.69   14.60
   2   6  -2   80.99   10.40
  -2   6   2   70.69   12.60
   2   6  -2   80.99    9.70
  -2   6   2   80.29    9.80
  -2   6   2  103.79   14.70
  -2   6   2   83.99   13.60
   1  -6  -2    5.10    6.80
  -1  -6   2    1.70    6.60
  -1  -6   2   13.30    8.10
   1  -6  -2    6.10    5.40
   1  -6  -2    3.90    9.60
   1  -6  -2   10.00    7.50
   1  -6  -2   23.70    8.80
   1   6  -2    4.00    5.70
  -1   6   2    2.60    8.60
  -1   6   2    1.20    6.90
   1   6  -2    2.10    7.20
   1   6  -2    1.00    6.10
  -1   6   2   13.30    8.00
  -1   6   2    9.10    9.40
   0  -6  -2   33.90    7.20
   0  -6  -2   26.60    9.40
   0  -6  -2   53.09    8.50
   0  -6   2   47.90    9.80
   0  -6   2   57.39    9.30
   0  -6  -2   64.79    9.00
   0  -6  -2   43.80   12.10
   0   6   2   45.30   11.70
   0   6   2   59.09    9.60
   0   6   2   45.90   11.30
   0   6   2   40.80   10.80
   0   6  -2   59.39   10.20
   0   6  -2   50.29   10.50
   0   6  -2   59.09   12.60
  -1  -6  -2  193.88   14.10
   1  -6   2  173.18   14.10
  -1  -6  -2  212.48   13.30
  -1  -6  -2  213.58   13.40
  -1  -6  -2  216.18   18.00
  -1   6  -2  168.68   16.50
  -1   6  -2  176.68   18.70
  -1   6  -2  207.28   15.50
   1   6   2  206.48   17.80
   1   6   2  184.48   14.40
   1   6   2  223.58   18.00
  -2  -6  -2   19.60    7.20
   2  -6   2   20.20    8.40
  -2  -6  -2   20.20    9.00
  -2  -6  -2   23.70    6.80
  -2   6  -2   15.80   11.20
   2   6   2   22.80   11.50
  -3  -6  -2   61.19    8.40
   3  -6   2   53.89   10.00
  -3  -6  -2   50.79    8.40
  -3  -6  -2   53.59    8.80
   3   6   2   52.79   12.40
   3   6   2   72.39   16.20
   3   6   2   35.00    9.20
   3   6   2   65.29   10.00
   3   6   2   45.10   13.50
  -3   6  -2   47.40   11.40
   4  -6   2   12.70    9.40
  -4  -6  -2    6.30    6.80
  -4  -6  -2   12.60    6.80
  -4  -6  -2    9.90    6.20
   4   6   2    9.90    8.60
  -5  -6  -2   98.89   13.00
   5  -6   2  101.79   13.20
   5  -6   2  102.09   15.10
  -5  -6  -2   53.19    8.70
  -5  -6  -2  100.79    9.90
  -5  -6  -2   83.99   11.00
   5   6   2   99.39   12.10
   5   6   2  116.19   20.70
  -5   6  -2   92.09   12.40
   6  -6   2  280.87   17.80
   6  -6   2  278.67   18.40
  -6  -6  -2  249.28   20.60
  -6  -6  -2  258.07   16.30
   6   6   2  235.98   19.40
  -6   6  -2  244.18   18.20
   6   6   2  261.77   25.50
  -7  -6  -2   -0.40    6.70
   7  -6   2  -10.50    4.00
  -7  -6  -2   -5.70    3.30
   7  -6   2   -2.60    5.30
   7  -6   2    2.20    9.10
   7   6   2   -7.90    9.10
  -7   6  -2    3.30    8.60
   7   6   2   10.70   14.30
   8  -6   2   10.30    4.90
  -8  -6  -2   10.70   10.00
   8  -6   2    7.70    5.60
   8  -6   2    5.70    4.70
  -8   6  -2    5.80    5.00
   8   6   2   -2.80    8.10
  -9  -7   2    1.20    6.60
   9   7  -2    3.60    4.70
  -8  -7   2   17.10    8.30
   8  -7  -2   13.10    6.40
   8   7  -2   16.70    6.80
  -8   7   2   16.00    7.40
   8   7  -2    5.00    6.80
  -7  -7   2   31.20    8.30
   7  -7  -2   41.10    7.90
  -7  -7   2   34.80    9.70
   7   7  -2   33.40    9.60
  -7   7   2   35.40   10.50
  -7   7   2   47.70   10.90
   7   7  -2   36.40   10.00
   6  -7  -2   98.69   13.00
  -6  -7   2   75.19   12.00
  -6  -7   2   83.89   12.00
   6  -7  -2   93.59   12.40
   6   7  -2   91.49   11.80
  -6   7   2   56.59   11.90
   6   7  -2  159.78   22.50
  -6   7   2   96.59   16.40
   6   7  -2   76.89   12.50
  -5  -7   2    7.70   15.70
  -5  -7   2   22.10    8.70
  -5  -7   2   21.80    9.70
   5  -7  -2   11.20    8.40
   5  -7  -2   23.10    9.10
  -5   7   2   12.70   10.90
  -5   7   2   18.50    9.90
   5   7  -2   32.40   12.80
   5   7  -2   13.60    9.00
   5   7  -2   19.80    7.40
   4  -7  -2 1128.09   48.80
  -4  -7   2 1238.58   49.99
   4  -7  -2 1300.47   49.00
  -4  -7   2 1306.97   48.60
  -4   7   2 1325.17   55.29
   4   7  -2 1285.17   50.09
   4   7  -2 1223.78   50.79
  -4   7   2 1318.77   50.99
  -3  -7   2  329.97   21.20
  -3  -7   2  323.97   19.50
   3  -7  -2  332.27   19.50
   3   7  -2  324.07   20.90
   3   7  -2  325.87   21.40
  -3   7   2  334.47   21.20
  -3   7   2  345.37   22.50
  -2  -7   2   22.30    9.80
   2  -7  -2   16.50    9.70
   2  -7  -2   23.00    6.80
  -2  -7   2   26.10    6.80
   2   7  -2   29.00    9.90
  -2   7   2   20.10    7.80
   2   7  -2   25.90    8.00
  -2   7   2   38.50   11.20
   1  -7  -2    2.40   10.30
  -1  -7   2   20.70    7.90
  -1  -7   2   25.60    9.10
   1  -7  -2    2.50    6.30
   1  -7  -2    2.00    7.00
  -1   7   2   -1.80    8.10
   1   7  -2   -1.00    7.80
  -1   7   2    0.40    8.30
  -1   7   2  -10.10    7.60
   1   7  -2    2.80    7.30
   0  -7   2   74.39   10.50
   0  -7  -2   77.89   10.60
   0  -7   2  102.69   12.40
   0  -7  -2   84.19   16.30
   0  -7  -2   75.19    9.90
   0   7  -2   87.29   12.50
   0   7   2   77.39   12.60
   0   7   2   76.59   11.10
   0   7  -2  112.09   14.90
   0   7   2   79.69   13.90
  -1  -7  -2   47.90   13.10
  -1  -7  -2   34.50    7.80
   1  -7   2   35.40    9.30
  -1  -7  -2   49.90    9.20
  -1  -7  -2   40.40    9.00
   1   7   2   31.60   10.70
   1   7   2   35.30    8.70
  -1   7  -2   21.90   10.40
  -1   7  -2   35.70    9.80
   1   7   2   36.90   12.00
   2  -7   2  111.49   13.00
  -2  -7  -2  133.89   13.20
  -2  -7  -2  122.99   11.30
  -2  -7  -2  127.39   21.20
  -2  -7  -2  135.89   12.40
   2   7   2  131.29   20.00
  -2   7  -2  132.69   14.40
   2   7   2  126.89   17.30
  -2   7  -2  137.99   16.70
   2   7   2  114.89   12.80
  -3  -7  -2   89.19   11.60
   3  -7   2   87.39   12.60
  -3  -7  -2   93.99   11.00
  -3  -7  -2   80.49   11.00
  -3  -7  -2  110.09   18.00
   3   7   2   84.99   11.60
  -3   7  -2   96.09   13.40
   3   7   2   91.39   15.90
  -3   7  -2   76.69   13.50
   3   7   2   94.19   11.10
   3   7   2   92.69   15.10
  -4  -7  -2   36.50   10.10
  -4  -7  -2   35.40   11.40
  -4  -7  -2   30.50    6.50
  -4  -7  -2   11.90    7.50
   4  -7   2   30.20    7.90
   4   7   2   32.90    7.50
  -4   7  -2   42.90   11.10
  -4   7  -2   13.20    9.40
   4   7   2   20.30   15.30
   4   7   2   31.90    8.50
  -5  -7  -2  121.79   18.80
  -5  -7  -2  139.59   11.50
   5  -7   2  130.79   14.60
  -5  -7  -2  119.09   14.30
  -5  -7  -2  134.49   11.40
  -5   7  -2  114.09   14.70
   5   7   2  120.19   20.40
   5   7   2  132.49   15.40
  -6  -7  -2    8.10    7.30
  -6  -7  -2    8.20    6.00
  -6  -7  -2    6.70    9.70
  -6  -7  -2   14.10    8.10
   6  -7   2    7.00    8.80
   6  -7   2    2.00    8.30
   6   7   2   15.50    6.90
   6   7   2    1.50   14.80
  -6   7  -2   11.70    8.40
   7  -7   2    3.00    5.10
  -7  -7  -2   -1.80    8.30
   7  -7   2    1.30    5.20
   7   7   2    4.70    6.00
  -7   7  -2    8.50    5.80
   7   7   2   -2.30    9.30
  -8  -8   2    2.30    6.10
  -8   8   2    0.30    4.70
   8   8  -2    0.80    4.30
  -7  -8   2   54.99    7.90
   7   8  -2   15.30    7.90
   7   8  -2   26.90    7.80
  -7   8   2   15.40    8.50
  -6  -8   2    4.20    8.30
  -6  -8   2    1.30    4.80
   6  -8  -2    0.10    5.50
   6  -8  -2   -1.00    5.00
  -6   8   2   -1.90    8.70
  -6   8   2   -0.50    6.60
   6   8  -2    0.30    8.30
   6   8  -2   -0.30   12.90
   6   8  -2    3.70    5.80
   5  -8  -2   10.30    8.50
  -5  -8   2    5.00    8.70
  -5  -8   2    9.90    8.50
  -5   8   2    9.60    7.60
   5   8  -2    7.80    6.40
  -5   8   2   -0.60    6.90
   5   8  -2   17.80   12.60
   5   8  -2   -2.30    5.80
  -4  -8   2   18.50    9.60
  -4  -8   2   31.00    7.60
   4  -8  -2   21.10    9.00
   4   8  -2   13.00    9.70
  -4   8   2   23.10   10.20
  -4   8   2   16.80   10.60
   4   8  -2   25.10    9.80
  -3  -8   2  356.86   19.40
  -3  -8   2  337.17   20.20
   3  -8  -2  362.86   19.80
   3   8  -2  358.56   22.00
  -3   8   2  333.97   24.70
  -3   8   2  356.66   22.90
   3   8  -2  357.66   22.80
  -2  -8   2   93.39   14.40
   2  -8  -2   87.39   10.50
  -2  -8   2   72.39   10.60
   2   8  -2   72.19   11.00
  -2   8   2   93.49   13.30
   2   8  -2   56.69   11.10
  -2   8   2   85.29   12.70
  -1  -8   2    1.10    7.70
  -1  -8   2   25.70    9.40
   1  -8  -2   12.20    8.30
   1  -8  -2   10.60    8.90
   1   8  -2   19.20    8.90
   1   8  -2   12.70    9.70
  -1   8   2   14.90    9.20
  -1   8   2   15.00   10.40
   0  -8  -2    5.00   11.80
   0  -8   2    5.10    7.60
   0  -8   2   -1.20    5.60
   0  -8  -2   -5.10    9.10
   0  -8  -2    0.30    8.00
   0   8   2   -1.20    8.10
   0   8   2   -0.70    7.00
   0   8  -2    7.90    9.30
   0   8  -2   10.00    6.00
   1  -8   2   -0.60    7.30
  -1  -8  -2    7.60    7.70
  -1  -8  -2    3.70    5.70
  -1  -8  -2    8.10    9.50
   1   8   2   -1.60    7.40
   1   8   2   -1.50   10.40
  -1   8  -2    0.00    7.20
  -1   8  -2   10.20    8.40
  -2  -8  -2   23.70    8.40
   2  -8   2   13.40    8.50
  -2  -8  -2   14.90    9.30
  -2  -8  -2   35.70    9.00
   2   8   2   25.00   11.70
   2   8   2   22.30    7.90
  -2   8  -2   35.90    9.40
  -2   8  -2   33.30    9.80
  -3  -8  -2   -0.20    7.80
  -3  -8  -2    6.80    7.40
  -3  -8  -2    5.50   10.30
   3   8   2    1.00    6.30
   3   8   2  -14.70   13.10
  -3   8  -2   -2.50    7.70
  -4  -8  -2   15.10   10.10
  -4  -8  -2   22.50    7.50
  -4  -8  -2   19.30    8.80
   4  -8   2   28.70    7.10
  -4  -8  -2   15.70    6.50
   4   8   2   17.50    8.60
   4   8   2   21.30   12.30
   5  -8   2   52.79    9.80
   5  -8   2   83.79   11.70
  -5  -8  -2  102.99   10.60
  -5  -8  -2  117.79   10.10
  -5  -8  -2   76.99    9.60
  -5  -8  -2   70.59   16.30
   5   8   2   94.29   15.20
   5   8   2   85.49   12.50
  -6  -8  -2   35.00    7.80
   6  -8   2   34.20    8.20
   6  -8   2   56.79    7.60
  -6  -8  -2   35.70    9.00
  -6  -8  -2   66.99    7.80
   6   8   2   13.70    8.20
   6   8   2   67.39   12.70
  -6  -9   2    5.40    4.70
  -6  -9   2   21.30    5.80
   6   9  -2   43.10   11.90
   6   9  -2    9.10    7.00
  -6   9   2    9.40    8.00
   6   9  -2    8.50    6.80
  -6   9   2   16.90    7.00
   5  -9  -2  107.89    9.60
  -5  -9   2  117.19   10.60
  -5  -9   2  123.39   10.60
   5   9  -2  108.89   11.00
  -5   9   2  102.59   14.10
   5   9  -2   90.39   12.30
  -5   9   2   89.99   11.50
   5   9  -2  111.89   19.60
  -4  -9   2   36.50    9.70
   4  -9  -2   30.70    8.70
  -4  -9   2   58.99    9.90
  -4   9   2   82.89   11.80
   4   9  -2   50.49   10.30
  -4   9   2   75.79   11.20
   4   9  -2   72.19    9.80
   4   9  -2   70.49   12.00
   3  -9  -2   89.89   12.70
  -3  -9   2  108.19   10.70
  -3  -9   2   93.09   13.30
  -3   9   2   99.49   14.50
  -3   9   2  105.39   13.20
   3   9  -2  103.79   13.20
   3   9  -2   98.89   14.60
  -2  -9   2   18.70    9.20
   2  -9  -2   15.50    8.40
  -2  -9   2   11.90    5.80
  -2   9   2   26.10    8.10
  -2   9   2    3.80    9.60
   2   9  -2   11.50    8.30
   2   9  -2    8.20    9.30
  -1  -9   2    6.70    7.90
   1  -9  -2   -1.80    8.20
   1  -9  -2   -1.60    8.00
  -1  -9   2   10.80    7.50
  -1   9   2   -0.50    6.30
  -1   9   2   -2.80    6.60
   1   9  -2  -13.10    8.00
   1   9  -2   -0.80    5.20
   0  -9  -2   35.70    8.90
   0  -9  -2   31.20    7.70
   0  -9   2   12.50    7.90
   0   9   2   13.50    8.60
   0   9  -2   22.80   10.10
   0   9  -2   42.60    9.20
   0   9   2   23.30    9.20
  -1  -9  -2   35.80    8.40
  -1  -9  -2   48.80   10.00
  -1  -9  -2   56.39   11.90
   1  -9   2   65.69    9.70
  -1   9  -2   37.70    9.30
  -1   9  -2   81.09   11.80
   1   9   2   34.90    8.80
   1   9   2   74.99   12.20
  -2  -9  -2   16.40    7.90
  -2  -9  -2    4.80    9.00
  -2  -9  -2    5.70    7.40
   2   9   2   21.50    7.40
  -2   9  -2   20.50   10.00
   2   9   2    4.40   13.10
  -2   9  -2   18.70    8.30
   2   9   2   30.20    9.50
  -3  -9  -2    3.00    5.90
  -3  -9  -2   10.40    5.20
   3  -9   2   10.20    5.20
  -3  -9  -2   -0.10    6.40
   3   9   2  -13.50   13.20
   3   9   2    9.30    5.60
  -3   9  -2    6.90   10.20
  -4  -9  -2   -0.20    4.60
   4  -9   2   -2.10    4.60
  -4  -9  -2    1.40    7.00
  -4  -9  -2    3.70    5.70
   4   9   2   -9.30   13.10
  -5  -9  -2   41.60    6.60
  -5  -9  -2   27.70    7.70
  -5  -9  -2   41.10    7.70
   5  -9   2   44.00    6.10
   5   9   2   27.90   11.90
  -5 -10   2    7.60    5.80
  -5 -10   2   20.20    6.10
  -5  10   2   16.00    5.70
   5  10  -2   33.70    5.40
   5  10  -2   17.90    4.80
  -4 -10   2   82.19    8.20
  -4 -10   2   68.39    8.10
   4 -10  -2   67.29    9.30
  -4  10   2   67.89    9.80
   4  10  -2   85.19   13.40
  -3 -10   2   -2.50    4.40
   3 -10  -2    0.30    4.40
  -3 -10   2   -2.20    6.20
   3  10  -2    1.40    6.60
   3  10  -2  -10.00    6.80
  -3  10   2   -1.00    7.90
  -3  10   2    2.00    5.20
  -2 -10   2    4.60    4.90
   2 -10  -2    0.40    5.10
  -2 -10   2    3.80    6.30
   2  10  -2    4.70    5.50
   2  10  -2    2.90    4.90
  -2  10   2    5.70    6.40
  -2  10   2    6.10    5.60
  -1 -10   2   10.60    7.50
  -1 -10   2    4.00    4.70
   1 -10  -2    6.50    5.50
   1  10  -2    3.20    5.70
  -1  10   2    6.40    6.70
  -1  10   2    3.70    5.50
   1  10  -2    1.40    4.50
   0 -10   2   87.39   10.40
   0 -10  -2   85.59    9.60
   0 -10  -2   85.49    9.50
   0  10   2   89.29   14.30
   0  10  -2   85.39    9.10
   0  10   2   51.19   11.90
   0  10   2   85.89    9.50
   0  10  -2  106.79   11.10
  -1 -10  -2    3.20    5.40
  -1 -10  -2   -5.70    6.40
   1  10   2    0.30    8.00
   1  10   2    8.50    4.60
   1  10   2    5.20    6.30
  -1  10  -2    7.10    5.70
  -2 -10  -2  140.19   11.40
  -2  10  -2  109.79   14.20
   2  10   2  155.98   10.60
   2  10   2  141.89   20.80
  -3 -10  -2    8.90    5.50
  -3 -10  -2    2.80    5.40
   3  10   2  -11.20    7.60
  -3  10  -2   -1.70    6.10
  11   0  -3  110.29   10.10
  11   0  -3  109.39   14.10
  11   0  -3  146.39   12.20
 -10   0   3   14.80    9.20
  10   0  -3    1.80    9.10
  10   0  -3    9.00    6.70
  10   0  -3    7.50    7.00
  10   0  -3   -4.50    6.10
 -10   0   3   12.70    9.90
   9   0  -3  116.39   16.30
   9   0  -3   74.99   12.80
  -9   0   3   92.39   11.70
   9   0  -3   99.79   14.40
  -8   0   3   -4.30   12.00
  -8   0   3   -1.00    8.80
   8   0  -3   -8.40    9.20
   8   0  -3  -10.50    9.20
   8   0  -3   -5.10    8.10
   7   0  -3  106.29   13.60
  -7   0   3   75.89   14.80
  -7   0   3  100.99   13.10
   7   0  -3   91.89   10.20
   7   0  -3   78.99   11.40
   7   0  -3   86.19   14.60
   6   0  -3   -3.40    6.10
   6   0  -3   -6.80    8.20
  -5   0   3   16.80    6.60
   5   0  -3   27.30    9.50
  -4   0   3   -1.20    6.30
   4   0  -3   11.40    7.60
   4   0  -3    2.80    4.80
   3   0  -3 1298.07   46.20
  -3   0   3 1212.48   45.20
   3   0  -3 1207.88   42.60
   2   0  -3    2.70    5.80
   2   0  -3   -0.40    3.50
  -2   0   3    0.20    3.40
   2   0  -3    0.40    4.80
  -1   0   3  346.37   13.90
   1   0  -3  357.46   14.80
   1   0  -3  372.86   12.80
   1   0  -3  339.57   14.90
   0   0  -3   -0.50    2.50
   0   0  -3    0.10    2.10
  -1   0  -3  234.68    8.20
  -1   0  -3  227.98    8.30
  -2   0  -3   -3.70    2.40
  -2   0  -3    9.20    4.80
  -3   0  -3 1124.59   39.10
  -3   0  -3 1101.59   42.10
  -3   0  -3 1099.09   36.80
  -4   0  -3   -0.10    3.60
  -4   0  -3    1.10    3.80
   5   0   3  150.28   14.60
   5   0   3  128.89   11.90
  -5   0  -3  145.99   12.70
   5   0   3  113.99   22.50
  -5   0  -3  135.59    9.60
   5   0   3  108.69   12.90
   5   0   3  112.19   13.20
  -5   0  -3  129.39    8.30
   6   0   3   -0.70    6.10
   6   0   3  -13.70   12.70
   6   0   3   -2.50    7.70
  -6   0  -3   -4.60    4.50
   6   0   3   -7.60    7.80
  -6   0  -3   -2.90    4.40
   6   0   3    3.00    8.60
  -7   0  -3  155.28   21.20
   7   0   3  176.38   15.20
  -7   0  -3  170.38   13.10
   7   0   3  182.98   27.30
   7   0   3  167.28   14.60
   7   0   3  152.98   15.40
   7   0   3  161.08   16.10
  -7   0  -3  169.58   12.00
   8   0   3   -4.90   10.60
  -8   0  -3   -5.80    9.80
   8   0   3  -16.60    8.00
   8   0   3    4.50    5.90
   8   0   3   -8.90    6.10
  -8   0  -3    6.20    6.20
   9   0   3   -3.40    8.00
   9   0   3  -19.20   17.40
  -9   0  -3   11.90   11.60
  -9   0  -3    8.00    5.70
  11  -1  -3    2.90    7.90
  11  -1  -3    8.70    6.80
  11  -1  -3   15.40    5.20
 -11  -1   3   -0.20    5.00
  11  -1  -3   12.50    5.50
  11   1  -3   13.40    5.50
 -11   1   3   10.40    5.90
  11   1  -3    4.90    5.90
  11   1  -3    8.00    5.70
 -11   1   3    7.10    5.60
  11   1  -3    0.30    5.00
  10  -1  -3   23.60    9.40
  10  -1  -3   14.30    9.70
  10  -1  -3   41.40    9.50
 -10  -1   3   12.60    9.30
  10  -1  -3   11.90    8.80
 -10   1   3   11.40    8.60
  10   1  -3   33.40    8.40
 -10   1   3   35.50    9.60
  10   1  -3   25.50    9.70
  10   1  -3   30.90    8.70
  10   1  -3   30.10   10.50
   9  -1  -3   55.09   12.00
   9  -1  -3   23.50    9.50
   9  -1  -3   61.29   12.70
   9  -1  -3   23.70    9.70
  -9  -1   3   36.80   11.70
  -9  -1   3   58.59    9.80
   9   1  -3   61.59   13.00
  -9   1   3   41.50   10.50
   9   1  -3   55.69   11.50
  -9   1   3   41.40   12.50
   9   1  -3   65.09   10.90
  -8  -1   3   65.19   16.90
  -8  -1   3   76.19   12.10
   8  -1  -3   76.69   10.60
   8  -1  -3   79.69   13.00
   8  -1  -3   66.49    9.60
   8  -1  -3   77.19   13.00
  -8   1   3   68.69   14.10
   8   1  -3   67.59   11.40
   8   1  -3   92.29   13.40
   8   1  -3   76.79   12.10
  -8   1   3   74.69   11.70
  -7  -1   3   28.70    9.00
  -7  -1   3    7.40   12.90
   7  -1  -3   24.40    9.20
   7  -1  -3   16.30    9.60
   7  -1  -3   11.50    9.80
   7  -1  -3    6.70    9.70
   7  -1  -3    8.50    7.50
   7   1  -3   24.10    8.40
  -7   1   3    8.00   10.50
   7   1  -3   -3.80    9.70
  -7   1   3   18.50    8.30
   7   1  -3    6.00    8.80
   7   1  -3   16.10    9.40
  -6  -1   3   27.20   11.10
  -6  -1   3   35.60    6.80
   6  -1  -3   56.69   10.30
   6  -1  -3   28.70   10.30
   6   1  -3   41.80    9.90
  -6   1   3   47.30   11.20
   6   1  -3   58.59   13.00
   6   1  -3   19.70    9.10
  -5  -1   3  414.46   22.50
  -5  -1   3  384.06   25.20
   5  -1  -3  394.86   23.20
   5   1  -3  380.36   22.70
  -4  -1   3   95.69   11.60
   4  -1  -3  113.89   11.80
  -4  -1   3  105.79   13.40
   4  -1  -3  107.09    9.00
   4  -1  -3  114.59   11.20
  -4  -1   3  107.09    9.40
  -4   1   3  103.39   11.70
   4   1  -3  119.19   12.90
  -3  -1   3   80.49   10.70
   3  -1  -3   91.49    7.70
   3  -1  -3   63.79    9.90
   3  -1  -3   76.49   10.20
  -3  -1   3   89.79    9.90
   3   1  -3   76.99   10.30
   3   1  -3   77.49    6.30
  -3   1   3   83.89    9.10
   2  -1  -3   44.10    7.50
   2  -1  -3   28.60    5.80
   2  -1  -3   35.00    4.60
   2  -1  -3   29.60    8.50
  -2  -1   3   38.20    6.40
  -2  -1   3   27.50    7.50
   2   1  -3   34.10    7.60
   2   1  -3   36.60    5.40
  -2   1   3   38.40    5.70
   1  -1  -3  385.26   20.90
   1  -1  -3  373.66   13.30
   1  -1  -3  346.27   14.50
   1  -1  -3  380.76   15.40
  -1  -1   3  347.57   15.30
   1   1  -3  368.06   17.50
  -1   1   3  380.26   13.90
   1   1  -3  344.67   16.00
   1   1  -3  359.26   14.00
  -1   1   3  353.56   14.00
   1   1  -3  386.16   16.50
   0  -1  -3    9.30    6.70
   0  -1  -3   10.80    2.00
   0  -1  -3   11.90    3.00
   0   1  -3    9.00    3.40
   0   1  -3    8.90    3.50
   0   1  -3    8.40    4.50
   0   1  -3   12.20    2.50
  -1  -1  -3  372.86   18.20
  -1  -1  -3  350.06   19.40
  -1   1  -3  353.66   15.00
  -1   1  -3  341.17   12.80
  -1   1  -3  353.76   14.60
  -1   1  -3  359.56   12.60
  -1   1  -3  378.56   14.40
  -2  -1  -3   33.90    3.60
  -2  -1  -3   41.60    7.20
  -2  -1  -3   35.20    7.40
  -2   1  -3   39.50    6.30
  -2   1  -3   33.60    3.80
  -2   1  -3   46.20    5.00
  -2   1  -3   35.80    5.20
  -3  -1  -3   61.89    6.80
  -3  -1  -3   59.99    9.70
  -3  -1  -3   56.29    3.70
  -3   1  -3   60.39    5.60
  -3   1  -3   68.19    7.00
  -4  -1  -3   16.90    6.80
  -4  -1  -3   18.80    4.20
  -4  -1  -3   19.30    4.80
  -4   1  -3   24.00    6.60
  -4   1  -3   24.00    5.30
   5  -1   3    9.20   11.90
   5  -1   3   -1.40    5.10
   5  -1   3    2.70    5.20
  -5  -1  -3   -5.70    4.40
   5  -1   3    8.80    7.30
   5  -1   3    6.30    8.30
  -5  -1  -3    6.60    4.90
   5  -1   3   -8.00    4.70
   5   1   3    3.50    8.20
   5   1   3   -4.60    7.00
  -5   1  -3    1.60    4.60
   5   1   3    4.80    8.90
  -5   1  -3   -2.10    5.10
  -5   1  -3   -0.50    3.90
   5   1   3    6.40    5.90
   5   1   3   -7.10    6.40
   6  -1   3  301.87   19.90
   6  -1   3  309.27   19.10
  -6  -1  -3  314.27   15.20
  -6  -1  -3  296.07   16.20
   6  -1   3  328.87   20.50
   6  -1   3  315.77   29.50
   6  -1   3  304.17   22.10
   6   1   3  284.67   19.90
   6   1   3  295.57   20.40
  -6   1  -3  310.67   17.40
  -6   1  -3  315.87   16.30
   6   1   3  338.27   29.80
   6   1   3  306.87   20.90
  -7  -1  -3  172.38   11.80
   7  -1   3  186.68   17.30
   7  -1   3  186.78   14.90
  -7  -1  -3  172.08   12.60
   7  -1   3  187.68   27.90
   7  -1   3  186.58   18.90
   7   1   3  177.18   14.90
   7   1   3  192.88   18.10
  -7   1  -3  196.48   12.90
   7   1   3  181.38   15.00
  -7   1  -3  125.29   20.80
   7   1   3  155.38   26.70
  -7   1  -3  165.28   13.10
   8  -1   3    9.40    9.80
   8  -1   3  -13.90   18.10
  -8  -1  -3   -4.50    5.10
   8  -1   3    3.70    6.40
   8  -1   3    1.30    8.10
  -8  -1  -3   -4.40    8.10
  -8   1  -3   -1.70    5.60
   8   1   3   -2.70    6.30
  -8   1  -3   -1.40   10.70
   8   1   3    8.10   16.10
   8   1   3   -8.80    7.90
  -9  -1  -3    1.20   11.60
   9  -1   3    5.30    5.10
   9  -1   3  -36.10   17.10
   9  -1   3    1.00    7.90
   9  -1   3    9.30    6.00
  -9  -1  -3   11.50    6.30
   9   1   3   26.90   11.50
  -9   1  -3   12.60    5.20
  -9   1  -3   15.60   11.00
   9   1   3    8.50    6.00
  11  -2  -3    1.20    4.40
  11  -2  -3   -0.80    5.40
  11  -2  -3   -5.20    7.30
 -11  -2   3    1.40    4.80
 -11   2   3    1.60    5.20
  11   2  -3   -0.20    5.70
  11   2  -3    5.10    6.20
  11   2  -3    0.80    5.90
 -11   2   3    1.40    5.10
  10  -2  -3  222.48   15.90
  10  -2  -3  207.38   17.60
  10  -2  -3  194.48   16.20
 -10  -2   3  206.38   16.10
  10   2  -3  198.08   16.30
  10   2  -3  191.58   17.00
  10   2  -3  213.78   15.50
 -10   2   3  197.08   17.90
  10   2  -3  210.88   17.70
 -10   2   3  202.58   14.40
  -9  -2   3   -1.60   14.10
  -9  -2   3    7.50    9.70
   9  -2  -3   -1.60    6.10
   9  -2  -3    5.60    8.30
   9  -2  -3   19.70    8.10
   9  -2  -3    5.00    9.50
  -9   2   3    5.60    8.80
   9   2  -3   11.70    9.60
   9   2  -3   12.70    7.30
   9   2  -3   18.50   10.50
  -9   2   3    3.00   10.80
   9   2  -3    8.20    9.40
   8  -2  -3   60.89   12.60
  -8  -2   3   44.10   10.50
   8  -2  -3   62.39    9.20
  -8  -2   3   56.79   17.40
   8  -2  -3   54.39   11.90
   8  -2  -3   58.39   11.60
  -8   2   3   81.59   13.70
   8   2  -3   60.69   10.40
   8   2  -3   46.40   11.50
   8   2  -3   41.70   10.30
   8   2  -3   55.49   10.80
  -8   2   3   29.80    9.60
  -7  -2   3   53.89   14.50
   7  -2  -3   98.29   13.30
   7  -2  -3   78.59   12.70
  -7  -2   3   66.89   11.10
   7  -2  -3   76.19   15.30
   7  -2  -3   72.79   11.90
   7   2  -3   50.59   10.10
  -7   2   3   59.49   10.20
   7   2  -3   64.49   11.80
   7   2  -3   88.09   12.70
   7   2  -3   61.89   10.30
   7   2  -3   39.90   12.60
  -7   2   3   87.29   14.70
   6  -2  -3   45.50   10.10
  -6  -2   3   27.20   10.00
   6  -2  -3   31.70    9.20
  -6  -2   3   53.59    9.80
  -6  -2   3   42.80    8.10
   6  -2  -3   24.00   10.50
   6  -2  -3   36.00   10.10
   6   2  -3   39.10    7.40
  -6   2   3   57.99    9.70
   6   2  -3    9.90    9.20
   6   2  -3   39.20    9.80
   6   2  -3   30.60    9.40
  -6   2   3   54.19   12.40
  -5  -2   3   -1.00    4.30
   5  -2  -3    7.20    8.50
  -5  -2   3   -4.20    7.90
   5   2  -3   -5.70    7.50
  -4  -2   3   89.49   10.90
   4  -2  -3   65.79   11.30
   4  -2  -3   67.29    9.90
  -4  -2   3   80.99   11.80
   4  -2  -3   52.29    7.90
  -4  -2   3   81.59   12.50
   4   2  -3   84.59   12.10
  -3  -2   3  409.66   22.80
   3  -2  -3  399.96   23.20
   3  -2  -3  403.66   17.00
  -3  -2   3  386.06   19.50
   3  -2  -3  396.16   20.80
   3   2  -3  364.16   17.10
   3   2  -3  377.86   20.90
  -2  -2   3   38.10    7.10
   2  -2  -3   19.30    4.60
  -2  -2   3   22.50    7.10
   2  -2  -3   23.20    9.30
   2  -2  -3   33.10    7.40
   2  -2  -3   23.30    6.30
   2   2  -3   28.00    8.30
  -2   2   3   26.60    5.50
  -2   2   3   30.90    6.60
   2   2  -3   34.30    5.40
   1  -2  -3  367.96   15.90
  -1  -2   3  318.77   16.40
   1  -2  -3  368.96   16.40
  -1  -2   3  381.96   18.60
   1  -2  -3  405.96   23.30
   1  -2  -3  387.36   14.00
   1   2  -3  356.66   14.80
  -1   2   3  368.26   14.90
   1   2  -3  360.36   17.60
   1   2  -3  313.67   19.10
   0  -2  -3  130.89   14.00
   0  -2  -3  106.79    7.50
   0  -2  -3  112.09    5.00
   0  -2  -3   99.29    4.80
   0  -2  -3  101.29    6.50
   0   2  -3  103.99    6.40
   0   2  -3  118.59    9.40
   0   2  -3  107.89    7.90
   0   2  -3  101.39    9.00
  -1  -2  -3  212.28   16.20
  -1  -2  -3  212.58   10.30
  -1  -2  -3  239.98   16.50
  -1   2  -3  229.28   13.30
  -1   2  -3  235.68   10.20
  -1   2  -3  212.68   12.60
  -1   2  -3  225.08   12.50
  -2  -2  -3    7.60    3.60
  -2  -2  -3    9.00    1.60
  -2  -2  -3   22.70    7.10
  -2  -2  -3   11.90    1.60
  -2  -2  -3    0.80    6.70
  -2   2  -3   14.50    5.00
  -2   2  -3   12.90    6.00
  -2   2  -3    6.40    3.40
  -3  -2  -3   -0.60    3.80
  -3  -2  -3  -11.50    5.00
  -3  -2  -3   -1.70    2.50
  -3   2  -3   -2.70    4.40
  -3   2  -3    2.70    3.80
  -3   2  -3    0.20    3.30
  -3   2  -3    1.00    6.10
  -4  -2  -3   77.59    6.10
  -4  -2  -3   73.19    8.50
   4  -2   3   70.89   10.60
  -4  -2  -3   58.29   11.80
   4  -2   3  146.89   25.10
   4  -2   3   76.09   12.10
  -4   2  -3   63.09    6.90
  -4   2  -3   78.79    8.50
  -4   2  -3   53.89    8.40
   4   2   3  100.29   16.60
   5  -2   3    2.40    7.80
   5  -2   3   -6.90    6.30
   5  -2   3    2.80   14.20
  -5  -2  -3    1.50    6.40
   5  -2   3    6.00    7.60
  -5  -2  -3   13.30    5.90
   5  -2   3    6.40    8.20
   5  -2   3   14.90    8.40
  -5  -2  -3    3.60    4.00
   5   2   3    5.00    7.80
   5   2   3   19.80   14.10
   5   2   3    7.30    6.30
  -5   2  -3   13.90    5.00
  -5   2  -3   14.80    5.80
  -5   2  -3   15.40    7.70
   5   2   3   15.70    8.70
   6  -2   3  512.05   28.40
   6  -2   3  466.15   23.20
  -6  -2  -3  514.05   22.20
   6  -2   3  514.15   26.50
  -6  -2  -3  503.25   21.60
   6  -2   3  464.55   24.20
   6  -2   3  503.35   25.90
   6  -2   3  501.35   37.00
   6   2   3  501.35   32.00
   6   2   3  474.85   26.00
  -6   2  -3  463.75   28.70
  -6   2  -3  514.15   23.50
  -6   2  -3  527.75   22.60
   6   2   3  532.95   26.60
  -7  -2  -3  270.77   14.80
   7  -2   3  248.48   18.70
  -7  -2  -3  246.78   15.00
   7  -2   3  254.47   19.70
   7  -2   3  215.18   35.60
   7  -2   3  249.88   16.70
   7  -2   3  258.27   21.60
  -7   2  -3  234.18   15.10
   7   2   3  259.57   30.50
   7   2   3  274.57   19.80
   7   2   3  267.67   18.00
  -7   2  -3  258.97   22.80
  -7   2  -3  220.68   15.60
  -8  -2  -3   -6.20    7.00
   8  -2   3   -5.20    8.50
   8  -2   3    5.40    8.50
   8  -2   3   -3.20    5.90
  -8  -2  -3    1.60    5.40
   8  -2   3  -11.90   14.20
  -8   2  -3   -2.10    5.30
  -8   2  -3  -16.30   10.70
   8   2   3  -10.60    8.70
   8   2   3   -0.20   14.60
   9  -2   3   25.40    6.20
  -9  -2  -3   30.40   11.90
  -9  -2  -3   24.60    5.70
   9  -2   3   13.40    7.70
   9  -2   3    4.10    9.10
  -9   2  -3   18.10    7.60
  -9   2  -3    5.50    5.00
  -9   2  -3   22.40    7.60
   9   2   3   10.70    5.90
   9   2   3   23.10   11.00
  11  -3  -3   47.90    7.00
 -11  -3   3   59.69    7.40
  11  -3  -3   14.10    5.40
  11   3  -3   48.90    7.10
  11   3  -3   37.40    6.90
 -11   3   3   25.80    6.90
 -11   3   3   31.00    8.50
  11   3  -3   42.80   10.40
  10  -3  -3  154.38   15.70
  10  -3  -3  142.19   11.90
 -10  -3   3  157.28   14.00
  10  -3  -3  162.88   14.30
  10   3  -3  147.59   13.80
  10   3  -3  134.39   15.40
  10   3  -3  139.19   14.90
 -10   3   3  136.89   13.70
 -10   3   3  145.89   12.30
   9  -3  -3    8.90    8.80
   9  -3  -3   34.00    8.70
   9  -3  -3   19.90   10.60
  -9  -3   3   26.60   10.10
   9   3  -3   28.80   10.80
  -9   3   3   14.70    9.90
   9   3  -3   19.10   10.30
   9   3  -3   27.60    8.40
  -9   3   3   34.20   12.50
   9   3  -3    8.00    6.40
   8  -3  -3   40.90   11.30
   8  -3  -3    9.30    9.30
  -8  -3   3   26.20    9.60
  -8  -3   3   14.00   16.80
   8  -3  -3   25.40   10.40
  -8   3   3   33.00   10.30
   8   3  -3   15.70    9.10
   8   3  -3   22.20   10.50
   8   3  -3   24.70   10.30
  -8   3   3   22.20   12.10
   8   3  -3   25.80    9.50
  -7  -3   3   62.39   11.30
  -7  -3   3   49.80   14.80
   7  -3  -3   53.39    9.60
   7  -3  -3   49.60   11.60
   7  -3  -3   62.09   11.40
   7   3  -3   53.49   10.70
  -7   3   3   52.39   10.50
  -7   3   3   54.09   13.20
   7   3  -3   69.39   11.60
   7   3  -3   35.50    9.20
   7   3  -3   52.19   10.40
   6  -3  -3    7.50    9.80
   6  -3  -3   -5.80    8.00
  -6  -3   3    3.00    6.90
   6  -3  -3    8.80    8.40
   6  -3  -3   -6.60    7.50
  -6  -3   3   10.10    9.80
  -6  -3   3   -4.30    5.20
  -6  -3   3   -0.90    5.70
  -6   3   3    6.60   10.90
   6   3  -3    0.80    7.00
  -6   3   3   -1.80    8.50
  -6   3   3   -0.30    4.60
   6   3  -3   -1.80    7.50
   6   3  -3   -2.50    8.30
   6   3  -3   10.60    7.40
   6   3  -3   -5.60    7.90
   5  -3  -3  102.59   14.70
  -5  -3   3  103.89    9.60
   5   3  -3   92.99   14.00
  -5   3   3  122.29   15.80
   4  -3  -3   44.30    7.90
  -4  -3   3   53.19   10.30
   4  -3  -3   45.80   10.80
   4  -3  -3   44.90   10.30
   4  -3  -3   53.79    8.60
  -4   3   3   50.59   11.10
   4   3  -3   46.90    9.30
  -3  -3   3   55.29   10.50
   3  -3  -3   28.10    6.30
   3  -3  -3   55.19   10.40
  -3  -3   3   55.59   10.20
   3  -3  -3   29.90   10.80
  -3   3   3   34.20    8.90
   3   3  -3   72.39   11.20
   2  -3  -3    6.20    9.30
  -2  -3   3   26.60    7.60
   2  -3  -3   30.70    8.10
   2  -3  -3   29.50    5.70
  -2  -3   3   21.40    7.70
   2   3  -3   33.40    5.10
   2   3  -3   17.30    8.20
  -2   3   3   35.70    7.70
   1  -3  -3  770.02   37.50
  -1  -3   3  779.52   31.30
   1  -3  -3  729.43   30.10
   1  -3  -3  736.23   27.20
   1   3  -3  769.92   31.80
   1   3  -3  763.02   28.20
  -1   3   3  750.62   28.80
   0  -3  -3  462.95   24.60
   0  -3  -3  417.76   19.50
   0  -3  -3  434.16   19.90
   0  -3  -3  486.35   27.60
   0  -3  -3  461.25   17.20
   0   3  -3  461.35   21.90
   0   3   3  438.36   15.90
   0   3  -3  440.86   18.20
  -1  -3  -3   53.49   11.50
  -1  -3  -3   46.80    9.00
  -1  -3  -3   54.89    7.10
  -1  -3  -3   52.09    6.20
  -1  -3  -3   50.49    5.00
  -1   3  -3   54.09    8.90
  -1   3  -3   46.10    5.90
  -2  -3  -3   -0.30    4.20
  -2  -3  -3    8.90    3.10
  -2  -3  -3    8.90    7.20
  -2  -3  -3    3.90    7.70
  -2   3  -3    9.80    6.90
  -2   3  -3    1.80    3.80
  -2   3  -3   10.20    6.00
  -2   3  -3    1.70    3.60
  -3  -3  -3   49.10    9.90
  -3  -3  -3   61.29    5.90
  -3  -3  -3   48.40    6.80
  -3   3  -3   47.70    8.60
  -3   3  -3   53.79    6.40
  -3   3  -3   54.49   10.60
  -3   3  -3   59.79    6.90
   4  -3   3   18.50    8.00
  -4  -3  -3    3.40    5.00
  -4  -3  -3   12.90    4.10
   4  -3   3    2.40    8.00
   4  -3   3    9.90    5.50
   4  -3   3    4.80   11.60
   4  -3   3   15.10    8.50
   4   3   3   11.70   13.60
  -4   3  -3   17.80    5.10
  -4   3  -3   18.60    7.00
  -4   3  -3   10.30    4.50
   4   3   3    0.80    7.40
   5  -3   3  164.78   25.40
   5  -3   3  137.19   14.60
   5  -3   3  155.28   15.10
   5  -3   3  127.49   13.70
   5  -3   3  158.48   16.80
  -5  -3  -3  148.89    9.40
  -5  -3  -3  152.18   10.50
   5   3   3  135.09   26.00
  -5   3  -3  140.29   16.50
   5   3   3  130.79   14.50
   5   3   3  158.88   15.60
  -5   3  -3  164.58   12.00
  -5   3  -3  172.28   19.10
  -5   3  -3  141.29   13.50
   5   3   3  148.29   14.60
  -5   3  -3  171.58   11.40
   6  -3   3  256.77   18.80
   6  -3   3  223.78   20.20
   6  -3   3  235.28   18.30
   6  -3   3  210.58   28.10
  -6  -3  -3  227.38   14.20
  -6  -3  -3  249.97   13.80
   6  -3   3  234.68   17.40
   6  -3   3  224.18   16.10
   6   3   3  207.48   24.00
  -6   3  -3  228.68   15.30
  -6   3  -3  237.38   14.60
   6   3   3  232.88   18.30
   6   3   3  235.88   17.40
  -6   3  -3  217.18   16.30
   6   3   3  250.07   18.40
  -6   3  -3  248.28   20.10
  -7  -3  -3   58.99    8.00
   7  -3   3   44.60   11.70
   7  -3   3   14.50   20.10
   7  -3   3   39.00   10.90
   7  -3   3   58.59    9.40
   7  -3   3   48.30    9.20
   7  -3   3   80.39    9.00
  -7   3  -3   61.29   10.60
  -7   3  -3   48.40   12.90
  -7   3  -3   38.00   13.20
   7   3   3   61.29   11.80
   7   3   3   76.89   12.20
   7   3   3   53.89   17.40
  -7   3  -3   42.60    7.70
   8  -3   3   13.00    8.40
  -8  -3  -3    9.80    7.30
   8  -3   3   12.30    6.60
   8  -3   3    6.70    8.10
  -8  -3  -3   14.20    6.00
   8  -3   3    7.20   11.30
   8  -3   3   13.40    7.40
   8   3   3    9.10   10.90
  -8   3  -3    1.40    9.80
   8   3   3   13.40    9.10
  -8   3  -3   13.60    7.80
  -8   3  -3    6.00    5.40
   9  -3   3   -3.30    4.20
  -9  -3  -3   -6.00    9.90
   9  -3   3   -0.90    4.40
  -9   3  -3    2.90    5.50
   9   3   3   -3.00    4.70
  -9   3  -3   -5.70    7.20
   9   3   3   -4.80    9.40
 -10  -4   3    4.60    5.90
  10  -4  -3    2.50    5.50
  10  -4  -3   -3.40    7.60
  10   4  -3   -1.20    5.50
  10   4  -3   10.30    8.40
  10   4  -3   -4.90    7.20
 -10   4   3   -0.80    6.30
   9  -4  -3  253.07   19.70
  -9  -4   3  267.67   16.30
   9  -4  -3  279.37   17.70
   9   4  -3  259.97   17.70
   9   4  -3  249.68   18.60
   9   4  -3  236.18   18.10
  -9   4   3  275.67   17.00
  -9   4   3  297.97   22.10
  -8  -4   3   22.30    9.70
   8  -4  -3    4.20   10.20
  -8  -4   3   14.60   13.50
   8  -4  -3    9.40   10.10
   8  -4  -3   16.70    6.90
   8   4  -3   27.40   10.50
   8   4  -3   14.50    9.20
  -8   4   3    9.10   11.80
  -8   4   3   22.60    8.30
   8   4  -3   16.20    9.40
  -7  -4   3   57.19   11.20
   7  -4  -3   86.99   13.60
   7  -4  -3   70.69   10.70
  -7  -4   3   48.30   16.30
   7  -4  -3   69.99   12.90
   7   4  -3   51.79   10.60
   7   4  -3   74.49   12.00
   7   4  -3   65.79   10.60
  -7   4   3   69.89   12.10
  -7   4   3   72.69   12.00
   6  -4  -3   26.60   10.30
  -6  -4   3   19.50    8.30
   6  -4  -3   15.60    8.30
  -6  -4   3   30.00    8.60
   6  -4  -3   19.70    9.40
   6  -4  -3   19.20   12.70
  -6  -4   3   15.50   11.80
  -6   4   3   22.20   11.50
   6   4  -3   18.60    8.20
  -6   4   3    9.70    8.80
   6   4  -3   14.70    7.80
   6   4  -3   18.40   12.10
   6   4  -3   11.80    9.40
  -6   4   3   24.70   14.90
  -5  -4   3   30.40    7.90
   5  -4  -3   48.60   10.00
  -5  -4   3   39.50    9.40
  -5  -4   3   41.10    8.80
   5  -4  -3   52.59   13.10
   5  -4  -3   50.99   10.90
   5   4  -3   40.80    8.90
  -5   4   3   66.09   10.40
   5   4  -3   14.30    9.80
  -5   4   3   47.20   12.20
  -5   4   3   45.30   10.70
   5   4  -3   43.80    9.60
   5   4  -3   40.50    7.50
  -4  -4   3   54.79   12.70
   4  -4  -3   79.69   14.10
   4  -4  -3   89.19   15.20
   4  -4  -3   65.49    7.80
   4   4  -3  107.99   14.50
  -4   4   3   77.69   12.90
   3  -4  -3  115.89   17.00
   3  -4  -3   95.89   13.40
  -3  -4   3   98.89   14.10
   3  -4  -3   91.79    9.50
   3  -4  -3   90.79    8.50
   3   4  -3  105.39   13.80
  -3   4   3   86.09   12.20
   2  -4  -3  337.07   20.50
  -2  -4   3  355.66   21.80
   2  -4  -3  337.97   25.70
   2  -4  -3  340.37   15.60
   2  -4  -3  360.76   16.80
   2   4  -3  362.16   21.60
  -2   4   3  343.47   19.50
   1  -4  -3   12.20    4.20
   1  -4  -3   12.50    9.70
   1  -4  -3    4.00    7.10
   1  -4  -3   16.40    7.70
  -1  -4   3   10.80    6.50
   1  -4  -3    8.60    4.60
   1   4  -3    5.40    7.50
  -1   4   3    8.90    5.50
   1   4  -3    6.20    4.90
   0  -4  -3  335.27   14.50
   0  -4  -3  386.56   23.50
   0  -4  -3  353.76   15.50
   0  -4  -3  381.76   26.70
   0  -4  -3  365.76   19.10
   0  -4  -3  364.16   18.60
   0   4  -3  372.26   16.90
   0   4   3  366.76   16.00
   0   4  -3  347.37   15.80
   0   4  -3  358.96   20.90
  -1  -4  -3   51.99   11.00
  -1  -4  -3   50.89    7.40
  -1  -4  -3   41.40   11.70
  -1  -4  -3   51.59    5.70
  -1  -4  -3   50.09    6.10
  -1   4  -3   45.10    6.30
  -1   4  -3   48.30   10.10
  -1   4  -3   55.19    7.00
  -2  -4  -3   70.89    5.70
  -2  -4  -3   82.69    9.40
  -2  -4  -3   75.59   13.10
  -2  -4  -3   93.09   14.80
  -2   4  -3   79.19    8.00
  -2   4  -3   91.79    7.90
  -2   4  -3   79.79   11.80
   3  -4   3   93.19   11.90
   3  -4   3   72.49   11.80
  -3  -4  -3   64.99    6.80
   3  -4   3   68.49   15.20
   3  -4   3   67.89    9.70
  -3  -4  -3   73.69    9.80
  -3  -4  -3   67.79    6.40
   3   4   3   67.09   10.60
  -3   4  -3   77.89   13.00
  -3   4  -3   80.89    9.10
   3   4   3   80.59   13.10
   3   4   3   84.79   12.30
  -3   4  -3   72.39    8.30
   3   4   3   71.59   16.00
  -4  -4  -3    6.90    4.30
   4  -4   3    6.90    8.50
   4  -4   3    7.70    7.80
   4  -4   3  -11.30   14.00
   4  -4   3    6.80    7.40
   4  -4   3   10.90    7.30
  -4  -4  -3    6.40    6.50
   4   4   3    1.40    8.00
  -4   4  -3    3.20    9.00
  -4   4  -3    2.10    5.40
   4   4   3   13.20    8.00
  -4   4  -3   -4.30    7.90
   4   4   3   10.40   13.50
  -4   4  -3    6.90    6.00
   5  -4   3   -5.80    7.40
   5  -4   3    8.20    9.30
  -5  -4  -3   15.50    6.40
   5  -4   3    5.60    6.40
  -5  -4  -3    8.50    4.80
   5  -4   3  -17.50   15.00
   5  -4   3   17.70    8.70
  -5   4  -3   10.20    5.60
   5   4   3    0.90    8.30
  -5   4  -3    9.30    4.80
  -5   4  -3    5.60    9.70
   5   4   3    2.00   15.00
  -6  -4  -3   42.10    7.60
   6  -4   3   53.59   11.40
   6  -4   3   68.39   15.20
  -6  -4  -3   66.19    8.80
   6  -4   3   68.59   11.70
   6  -4   3   35.80    9.50
   6  -4   3   45.40    9.50
   6  -4   3   54.49   11.60
   6   4   3   69.19   15.10
  -6   4  -3   48.60   12.40
   6   4   3   25.00   11.60
  -6   4  -3   29.10    7.90
  -6   4  -3   46.50    7.90
  -6   4  -3   53.89   12.50
   6   4   3   53.29   12.80
   7  -4   3   21.70    8.50
   7  -4   3   25.30    8.30
   7  -4   3   15.60    9.30
   7  -4   3   24.30   11.10
   7  -4   3   28.10    8.30
   7  -4   3   16.00    9.60
  -7  -4  -3   19.20    5.90
   7   4   3   23.10   12.00
   7   4   3    4.80    9.20
  -7   4  -3   18.40   12.80
  -7   4  -3   15.30    6.10
   7   4   3   31.30    7.80
  -7   4  -3   20.60   10.00
   8  -4   3   29.80   10.40
  -8  -4  -3   14.50    8.20
   8  -4   3   22.70    8.80
  -8  -4  -3   29.80    5.50
   8  -4   3   27.50    9.20
  -8   4  -3   19.70    7.50
   8   4   3    6.10   13.70
  -8   4  -3    7.70    8.40
  -8   4  -3   26.80    6.20
   8   4   3   16.00    7.90
   9  -4   3   35.50    7.50
  -9  -4  -3   64.09   14.70
   9   4   3   63.19   11.40
  -9   4  -3   13.20    7.30
  10  -5  -3  134.79   10.60
  10  -5  -3  123.89    9.90
 -10  -5   3  123.89   11.70
  10   5  -3  131.99   10.20
  10   5  -3  150.28   11.10
 -10   5   3  140.49   11.80
  -9  -5   3   -2.60    5.80
   9  -5  -3    1.80    5.80
   9  -5  -3   -3.70    8.60
   9   5  -3   -4.30    5.40
   9   5  -3   -7.30    8.20
  -9   5   3   -2.30    6.80
   9   5  -3   -4.70    5.50
   8  -5  -3    6.40    8.60
  -8  -5   3   -5.70    6.30
   8  -5  -3    0.10    9.70
  -8   5   3   -1.30   11.40
   8   5  -3   -3.00    7.90
   8   5  -3    5.00    8.80
   8   5  -3   -0.60    9.40
  -8   5   3    6.80   10.30
  -7  -5   3    8.50    7.80
  -7  -5   3   13.60    7.10
  -7  -5   3    0.70   15.40
   7  -5  -3   12.60    8.40
   7  -5  -3   14.40   10.70
   7  -5  -3   -8.70    6.80
   7   5  -3    1.20    5.70
  -7   5   3   10.70   11.80
   7   5  -3    9.30    9.60
   7   5  -3    9.50    6.40
  -7   5   3    2.90    6.60
   6  -5  -3    6.30    9.10
   6  -5  -3   11.60   10.20
  -6  -5   3    2.40    5.70
  -6  -5   3    4.10    8.70
  -6  -5   3    3.20   13.40
   6   5  -3   10.70    6.40
   6   5  -3   10.00    8.20
  -6   5   3   13.60    8.60
  -6   5   3   11.50    9.30
   6   5  -3    6.90    9.30
   5  -5  -3   13.60    8.60
  -5  -5   3   15.10    8.50
  -5  -5   3    3.10   10.00
  -5  -5   3   11.30    6.20
   5  -5  -3   -5.20   11.60
   5  -5  -3   12.70   10.30
   5   5  -3    9.70    7.40
   5   5  -3   12.70    8.80
   5   5  -3    3.00    7.30
  -5   5   3   24.00   11.40
  -5   5   3    9.80   11.00
   5   5  -3    9.80   11.60
   4  -5  -3   47.00   12.90
  -4  -5   3   45.30    8.60
  -4  -5   3   59.09   10.60
   4  -5  -3   63.79   10.20
   4  -5  -3   41.20   10.50
   4  -5  -3   53.29   11.80
  -4  -5   3   44.20    9.30
   4   5  -3   43.30    8.50
  -4   5   3   59.49   10.90
   4   5  -3   62.19   10.30
  -4   5   3   53.29   11.30
   4   5  -3   45.50   12.20
   4   5  -3   50.09   10.50
   3  -5  -3    8.80   10.00
  -3  -5   3    3.60    5.20
  -3  -5   3    1.30    8.40
   3  -5  -3    4.20    8.50
   3  -5  -3   13.90    6.90
   3  -5  -3   -4.10    6.60
  -3  -5   3    3.70    6.20
   3  -5  -3    6.40    4.90
  -3   5   3    8.30    7.40
   3   5  -3   -0.50    8.20
  -3   5   3    3.40    5.70
   3   5  -3    6.10    7.90
   3   5  -3    9.50    5.40
  -3   5   3   18.20    8.30
  -3   5   3    3.90    7.70
   2  -5  -3  126.99    9.50
   2  -5  -3  148.59   16.10
   2  -5  -3  114.09   10.20
  -2  -5   3  120.79   14.70
   2  -5  -3  118.69   19.10
   2  -5  -3  125.39   15.10
   2   5  -3  111.09   15.00
  -2   5   3  127.99   12.70
   1  -5  -3    0.40    7.30
   1  -5  -3    5.50    4.90
   1  -5  -3  -11.00    9.20
   1  -5  -3    7.60    7.30
   1  -5  -3    1.60    7.80
   1  -5  -3    3.60    4.10
   1   5  -3   -2.80    7.30
  -1   5   3    9.80    7.50
   0  -5  -3   66.29   11.40
   0  -5  -3   52.89   13.00
   0  -5  -3   67.79    7.60
   0  -5  -3   65.39   10.30
   0  -5  -3   89.99   13.20
   0  -5  -3   62.09    7.70
   0   5  -3   70.19    7.90
   0   5  -3   81.29   12.00
  -1  -5  -3  537.45   22.20
  -1  -5  -3  512.15   34.40
  -1  -5  -3  534.75   25.40
  -1  -5  -3  556.94   21.20
   1   5   3  459.55   27.20
  -1   5  -3  515.95   28.60
   1   5   3  479.95   25.40
  -1   5  -3  546.75   23.60
  -1   5  -3  544.35   22.80
  -2  -5  -3   10.20    4.60
  -2  -5  -3   -2.50    6.70
   2  -5   3   15.30    8.10
   2  -5   3   22.70    8.80
  -2  -5  -3   12.20    4.80
  -2   5  -3    5.80    4.70
  -2   5  -3   16.20    5.90
   2   5   3   12.20    8.50
   2   5   3   15.50   10.20
   2   5   3   16.40    9.00
  -2   5  -3    6.30    6.70
   2   5   3   10.10    7.00
   3  -5   3   61.19    9.40
   3  -5   3   49.50    8.90
   3  -5   3   54.39   11.80
  -3  -5  -3   46.80    7.20
  -3  -5  -3   62.29   11.30
  -3  -5  -3   55.79    7.00
  -3   5  -3   40.70    7.10
  -3   5  -3   60.29    7.60
   3   5   3   63.69   11.80
   3   5   3   61.09   10.40
  -3   5  -3   30.30   13.00
   3   5   3   46.70   12.20
   3   5   3   48.40   14.60
   4  -5   3    3.40    6.20
   4  -5   3   -4.40    4.90
  -4  -5  -3    0.50    5.50
   4  -5   3    1.10   10.00
  -4  -5  -3    1.60    4.50
  -4   5  -3    3.20    8.90
  -4   5  -3    0.60    6.10
   4   5   3  -10.60   13.50
  -4   5  -3   -1.60    5.00
   4   5   3   -3.50   11.70
   4   5   3   -5.60    7.70
  -5  -5  -3  129.69   10.80
   5  -5   3  159.48   26.20
  -5  -5  -3  120.99   10.60
   5  -5   3  118.89   12.70
   5  -5   3  114.99   14.50
  -5   5  -3  120.69   18.90
  -5   5  -3  116.79   15.20
   5   5   3  128.39   15.30
   5   5   3  139.59   21.70
  -5   5  -3  111.59   11.10
   6  -5   3    6.90    9.80
   6  -5   3    1.40   11.10
  -6  -5  -3   16.70    6.80
   6  -5   3   -6.20    8.20
   6  -5   3    2.60    7.90
  -6   5  -3   -2.10    7.70
  -6   5  -3    6.10    6.10
  -6   5  -3   10.70    7.10
   6   5   3    6.00   15.70
   6   5   3   -3.60    9.80
   7  -5   3   -5.40    7.70
  -7  -5  -3    5.90    5.20
   7  -5   3    1.20    8.40
  -7  -5  -3    5.50    6.30
   7  -5   3    3.90    7.40
  -7   5  -3    4.20    5.40
   7   5   3    4.60   10.70
  -7   5  -3  -11.40    5.80
  -7   5  -3   -0.60    8.50
   8  -5   3   -4.10    4.30
   8  -5   3   -4.30    4.70
   8  -5   3    1.50    3.80
  -8  -5  -3    1.70    8.20
  -8  -5  -3    0.30    5.40
   8   5   3   -6.30    8.10
  -8   5  -3   -2.00    5.30
  -9  -6   3    7.60    5.90
   9  -6  -3   10.10    6.00
   9  -6  -3    2.00    4.40
  -9   6   3    4.60    6.30
   9   6  -3    6.70    5.40
   9   6  -3    4.50    5.50
   9   6  -3    5.00    5.60
   8  -6  -3   35.00    8.20
  -8  -6   3   33.20    7.90
   8   6  -3   33.30   10.00
  -8   6   3   12.20    9.40
   8   6  -3   39.70    8.30
   8   6  -3   30.20    7.60
  -8   6   3   33.10    9.90
   7  -6  -3   12.60   10.10
  -7  -6   3   10.90    7.90
   7  -6  -3   21.70    8.60
  -7  -6   3   20.20    9.70
  -7   6   3   20.40   11.30
   7   6  -3   21.00    8.10
   7   6  -3   13.70    8.50
  -7   6   3   23.20   10.40
   7   6  -3   24.30   10.80
  -6  -6   3   36.80   10.10
   5  -6  -3  250.97   18.40
  -5  -6   3  253.07   18.20
   5  -6  -3  259.67   16.00
  -5  -6   3  269.57   18.80
  -5   6   3  243.38   17.20
  -5   6   3  257.67   19.70
   5   6  -3  273.57   17.70
   5   6  -3  264.47   19.70
   5   6  -3  250.67   17.90
   4  -6  -3   50.99    9.70
   4  -6  -3   53.09    9.00
  -4  -6   3   61.89   10.30
  -4  -6   3   40.20    9.10
   4   6  -3   44.80    9.50
   4   6  -3   58.89   10.70
  -4   6   3   68.19   11.40
   4   6  -3   50.09   10.50
  -4   6   3   61.49   11.70
   3  -6  -3    7.90    7.90
  -3  -6   3    2.70    7.50
   3  -6  -3    5.50    5.50
   3  -6  -3   15.00    8.60
   3  -6  -3   -0.80    5.10
  -3  -6   3    7.20    6.60
   3   6  -3    2.40    7.60
   3   6  -3   14.40   11.70
  -3   6   3    2.60    7.90
  -3   6   3    1.60    8.20
   3   6  -3    6.10    5.60
  -3   6   3   -6.70    8.60
   3   6  -3   11.90    7.00
   2  -6  -3   13.80    5.60
   2  -6  -3   12.30    8.60
   2  -6  -3    8.30    7.60
  -2  -6   3    9.90    7.90
   2  -6  -3   11.70   10.10
   2  -6  -3    9.30    6.20
  -2  -6   3   14.50    7.30
   2   6  -3    0.50    8.10
   2   6  -3   12.60    7.70
  -2   6   3    9.30    8.80
  -2   6   3   12.70    9.40
  -2   6   3    7.20    7.00
   2   6  -3    7.40    7.30
  -2   6   3    6.40    9.00
   2   6  -3   13.90    7.70
   1  -6  -3   20.90   11.90
   1  -6  -3   21.60    7.70
   1  -6  -3   24.70    7.00
  -1  -6   3   35.50    8.10
   1  -6  -3   18.10    7.00
  -1  -6   3   36.80    9.40
   1  -6  -3   14.30    8.90
  -1   6   3   21.30    8.40
   1   6  -3   22.00    9.50
  -1   6   3   17.70    9.60
   1   6  -3   23.50   10.90
  -1   6   3   35.80    8.90
  -1   6   3   39.60    9.30
   1   6  -3   28.80    9.30
   0  -6  -3   11.20    5.30
   0  -6  -3   17.40    6.50
   0  -6  -3    8.30    6.70
   0  -6  -3   12.90   13.60
   0  -6   3   22.30    7.50
   0  -6  -3   25.70    9.20
   0   6   3    7.70    8.60
   0   6   3    6.20    8.80
   0   6  -3    4.40    9.00
   0   6  -3   10.50    9.40
   0   6  -3   10.10    7.60
   0   6   3    7.00    6.00
   0   6   3   13.90    7.30
  -1  -6  -3  423.26   18.70
  -1  -6  -3  402.96   19.60
  -1  -6  -3  345.37   19.40
  -1  -6  -3  393.56   24.10
  -1   6  -3  406.46   22.00
   1   6   3  411.06   23.60
   1   6   3  384.16   19.70
   1   6   3  413.86   25.80
  -1   6  -3  348.67   26.00
   1   6   3  376.96   21.90
   2  -6   3   53.59    8.70
  -2  -6  -3   38.90    8.30
  -2  -6  -3   44.00    7.10
  -2  -6  -3   34.90   11.70
  -2  -6  -3   48.60    7.90
   2   6   3   41.20    9.50
   2   6   3   38.50   10.20
   2   6   3   36.40   11.70
  -2   6  -3   31.00   14.40
   2   6   3   37.40    8.20
  -2   6  -3   32.70    6.40
   3  -6   3   61.79   10.90
  -3  -6  -3   53.19    8.20
  -3  -6  -3   48.90    7.90
   3   6   3   58.69   15.50
  -3   6  -3   45.20    7.40
   3   6   3   56.09   14.30
   3   6   3   44.70   13.40
   3   6   3   61.49   11.10
   4  -6   3   18.20    8.30
  -4  -6  -3   26.60    7.20
  -4  -6  -3   32.50    7.40
   4  -6   3   13.20    9.30
   4   6   3   14.40    7.30
  -4   6  -3   21.10    6.50
   4   6   3   21.00   18.50
   4   6   3   16.90   15.60
   5  -6   3   24.80   10.50
   5  -6   3   20.10    6.70
  -5  -6  -3   23.50    9.80
   5  -6   3   27.70    7.60
   5   6   3   10.60    7.10
   5   6   3   10.40   16.70
  -5   6  -3    6.40    6.00
  -5   6  -3   33.00    8.60
  -6  -6  -3   20.60    6.80
   6  -6   3   27.20    6.90
   6  -6   3   29.00    7.00
  -6  -6  -3   19.40    6.10
   6  -6   3   28.20    8.40
   6   6   3   13.00   14.60
  -6   6  -3    7.80    8.90
   6   6   3   34.80    9.30
   7  -6   3    1.90    7.00
  -7  -6  -3   -0.50    6.10
  -7  -6  -3    1.70    5.20
   7  -6   3   16.50    8.70
   7  -6   3    4.10    4.90
  -7   6  -3    3.20    5.80
   7   6   3   -1.00   13.90
  -8  -6  -3   -5.20    8.10
   8  -6   3   -1.10    3.70
   8  -6   3    3.70    4.20
   8  -6   3    1.10    3.70
   8   6   3    4.90    7.60
   9  -7  -3    3.30    4.60
  -9  -7   3    2.70    4.60
   9   7  -3    0.50    4.70
  -9   7   3    2.50    4.10
   8  -7  -3  -13.30    6.50
  -8  -7   3    6.20    5.50
  -8   7   3    1.30    5.70
   8   7  -3   -3.40    7.20
  -8   7   3   -7.80    7.90
   8   7  -3    1.00    4.80
   8   7  -3    2.20    5.40
   7  -7  -3   98.39   10.30
   7  -7  -3   88.29    9.50
  -7  -7   3  101.69   10.90
  -7  -7   3   82.39   11.50
   7   7  -3   99.49   11.40
   7   7  -3   89.09   11.10
  -7   7   3   88.29   15.10
  -7   7   3   73.59   10.70
   7   7  -3   94.69   10.40
   6  -7  -3   72.99   11.60
  -6  -7   3  110.79   13.50
   6  -7  -3  115.29   11.20
  -6  -7   3  117.59   11.90
  -6   7   3  111.59   16.80
  -6   7   3  100.39   14.50
   6   7  -3  109.99   12.80
   6   7  -3  100.19   13.70
   6   7  -3  112.59   14.60
  -5  -7   3   95.39   13.60
   5  -7  -3   78.39   10.40
   5  -7  -3   99.69   13.30
  -5  -7   3   61.19   11.30
   5   7  -3   99.49   13.80
   5   7  -3   99.79   13.40
  -5   7   3   52.49   10.80
  -5   7   3   87.49   16.10
   5   7  -3   65.39   12.00
   4  -7  -3   96.89   11.10
  -4  -7   3  102.29   14.00
  -4  -7   3  102.99   13.40
   4   7  -3  100.79   15.60
  -4   7   3  105.39   14.50
   4   7  -3   61.09   12.80
   4   7  -3  110.09   14.00
  -4   7   3  107.09   16.10
  -3  -7   3   11.30    7.40
   3  -7  -3   13.30    8.40
  -3  -7   3   21.40    9.50
   3  -7  -3    1.10    7.40
  -3   7   3   11.30   10.00
   3   7  -3   -4.20    7.70
   3   7  -3    5.30    8.70
  -3   7   3    1.20    9.00
   2  -7  -3   -4.00    7.20
  -2  -7   3    3.80    6.00
  -2  -7   3    4.10    7.00
   2  -7  -3   10.60   10.70
   2  -7  -3    3.50    6.00
  -2   7   3    6.50    6.30
   2   7  -3    3.00    6.60
   2   7  -3   11.70    8.50
  -2   7   3    1.90   10.10
  -2   7   3  -18.90   10.30
  -1  -7   3    0.50    7.70
   1  -7  -3    1.10    5.40
  -1  -7   3   -2.10    6.70
   1  -7  -3   -4.80    8.70
   1  -7  -3    1.80    5.80
  -1   7   3   -1.30    7.80
   1   7  -3    4.80    9.10
  -1   7   3    3.00    7.20
  -1   7   3   -5.60   10.00
   1   7  -3    1.00    7.80
   0  -7  -3   31.90    7.40
   0  -7  -3   43.30    8.90
   0  -7  -3   21.90    7.10
   0  -7  -3   33.10   13.20
   0  -7   3   25.70    8.40
   0   7   3   35.70    9.20
   0   7   3   21.80   11.40
   0   7   3   33.80   10.10
   0   7  -3   42.50    9.60
   0   7  -3   51.79   11.20
  -1  -7  -3    7.10   12.40
  -1  -7  -3   10.00    5.90
  -1  -7  -3    3.80    7.30
  -1  -7  -3   13.90    7.10
   1   7   3    8.60    7.20
  -1   7  -3    3.90    8.30
   1   7   3    5.70   12.80
   1   7   3    6.60   10.20
  -2  -7  -3   88.39   12.10
   2  -7   3   79.39   11.20
  -2  -7  -3   72.39    9.50
  -2  -7  -3   75.89   10.50
  -2  -7  -3   80.99   17.40
  -2   7  -3   70.49   10.60
   2   7   3   89.99   14.60
   2   7   3   73.49   10.60
   2   7   3   84.99   13.50
   2   7   3   83.09   18.20
  -3  -7  -3   13.30    7.10
  -3  -7  -3    6.50    4.90
  -3  -7  -3    2.00   11.20
   3  -7   3    0.80    8.00
  -3  -7  -3   -0.30    6.40
   3   7   3   19.80   19.40
  -3   7  -3   -7.90    8.90
   3   7   3    2.40    9.90
  -4  -7  -3   12.30    9.90
  -4  -7  -3   21.70    9.50
   4  -7   3   12.00    6.40
   4  -7   3    6.30    9.20
   4   7   3  -20.00   14.40
   4   7   3   16.80    8.50
   5  -7   3   17.40    8.80
   5  -7   3   23.80    7.00
  -5  -7  -3   30.10    9.20
  -5  -7  -3   28.50    8.10
  -5  -7  -3   19.20    6.30
   5   7   3   38.00   12.80
   5   7   3   15.80    9.30
  -6  -7  -3   -0.60    6.20
   6  -7   3   -3.50    5.30
  -6  -7  -3   -3.30    5.00
   6  -7   3    1.60    5.50
   6   7   3   -3.90    9.30
  -6   7  -3    0.20    7.20
   6   7   3   -1.50    8.50
  -7  -7  -3    5.90    5.60
   7  -7   3    4.60    4.80
   7  -7   3    1.70    4.10
   7   7   3    0.60    7.80
  -8  -8   3   -2.90    4.00
   8   8  -3    1.10    4.20
  -8   8   3    3.00    5.20
   8   8  -3    2.50    6.40
   7  -8  -3   44.10    7.30
  -7  -8   3   12.60    6.50
  -7  -8   3   39.10    6.80
  -7   8   3   48.90    8.40
   7   8  -3   47.30    7.60
   7   8  -3   12.00    7.70
  -7   8   3   49.80    9.60
  -6  -8   3   82.09   11.90
  -6  -8   3   48.30   10.00
   6  -8  -3   93.19    9.50
   6  -8  -3   87.69    9.90
  -6   8   3  103.69   12.80
  -6   8   3  100.79   11.80
   6   8  -3   95.99   11.20
   6   8  -3   65.89   11.80
  -5  -8   3  108.09   11.50
  -5  -8   3  113.99   13.90
   5  -8  -3  118.79   13.60
   5   8  -3  121.29   12.40
   5   8  -3  121.09   17.20
  -5   8   3  142.79   13.60
  -5   8   3  107.79   16.40
   5   8  -3  131.99   12.90
  -4  -8   3   41.10    8.30
  -4  -8   3   38.10   10.60
   4  -8  -3   35.00    9.00
  -4   8   3   48.40   11.70
  -4   8   3   47.50   13.20
   4   8  -3   49.20    9.30
   4   8  -3   44.20    9.50
  -3  -8   3   23.70    9.80
   3  -8  -3   23.70    9.10
  -3  -8   3   19.10    8.10
   3   8  -3   15.70    9.10
  -3   8   3   24.10   10.30
  -3   8   3   31.50   12.30
   3   8  -3   29.80    9.60
  -2  -8   3   -2.80    7.10
  -2  -8   3   14.00    8.80
   2  -8  -3   -4.90    6.50
   2  -8  -3   16.80    8.60
   2   8  -3   -9.80    7.70
  -2   8   3    5.30    9.10
   2   8  -3    8.40    9.20
  -2   8   3   -8.30    9.90
  -1  -8   3  173.78   15.10
   1  -8  -3  173.58   13.60
   1  -8  -3  171.48   19.40
  -1  -8   3  202.18   16.40
   1  -8  -3  192.08   14.10
   1   8  -3  186.08   16.90
  -1   8   3  184.08   16.50
  -1   8   3  183.18   20.00
   1   8  -3  201.78   18.40
   0  -8  -3   -1.20    7.70
   0  -8   3    9.60    7.60
   0  -8  -3   16.80    6.90
   0  -8  -3    2.10    7.90
   0   8   3    7.10   10.90
   0   8  -3   10.90    7.50
   0   8  -3   11.90    6.70
   0   8   3    6.80    8.30
  -1  -8  -3   93.79   11.90
  -1  -8  -3   89.39   12.90
  -1  -8  -3   95.09   10.90
   1   8   3  119.19   23.00
  -1   8  -3   49.30   12.50
  -1   8  -3   80.39   10.90
   1   8   3   90.79   12.40
   1   8   3   73.79   15.10
  -2  -8  -3   65.09    9.60
  -2  -8  -3   54.19   10.90
   2  -8   3   58.59    9.10
  -2  -8  -3   74.69    9.60
   2   8   3   57.49   14.70
   2   8   3   43.50   16.20
  -2   8  -3   86.79   12.60
   2   8   3   63.39    9.10
  -3  -8  -3  137.19   19.10
  -3  -8  -3  156.78   13.60
   3  -8   3  170.78   13.80
   3   8   3   98.89   18.90
  -3   8  -3  140.29   14.10
  -4  -8  -3   16.90    6.90
  -4  -8  -3   22.10    6.30
  -4  -8  -3   12.10    5.90
   4  -8   3   11.50    7.60
  -4  -8  -3   22.90    8.50
   4  -8   3   20.40    6.30
   4   8   3    4.20   10.60
  -4   8  -3   14.10    7.90
   5  -8   3   26.20    6.40
   5  -8   3   20.70    6.00
  -5  -8  -3   20.70    6.10
  -5  -8  -3   14.70    6.80
  -5  -8  -3   28.20    8.30
   5   8   3    9.30   14.00
  -6  -8  -3   -0.70    6.70
   6  -8   3    2.50    4.50
   6  -8   3    0.90    4.10
   6   8   3   -5.20    7.70
  -5  -9   3    5.30    7.30
   5  -9  -3   10.40    7.00
  -5  -9   3    7.50    5.70
   5   9  -3    8.80    8.10
   5   9  -3    1.80    8.20
  -5   9   3    5.30    6.70
   5   9  -3    5.20    5.50
  -5   9   3   13.30    7.00
   4  -9  -3   39.70    9.30
  -4  -9   3   48.80    7.80
  -4  -9   3   35.30    9.20
  -4   9   3   67.39   10.20
  -4   9   3   27.80   11.00
   4   9  -3   28.30    9.20
   4   9  -3   22.80    9.30
  -3  -9   3    6.10    7.70
   3  -9  -3    3.80    5.90
  -3  -9   3   -2.30    7.50
  -3   9   3    7.90   10.00
   3   9  -3    7.80    8.00
  -3   9   3    5.80    6.60
   3   9  -3    5.80    7.00
  -2  -9   3   25.10    6.60
  -2  -9   3   32.90    9.10
   2  -9  -3   24.70    7.00
  -2   9   3   28.60   10.00
   2   9  -3   11.80    9.50
  -2   9   3   26.20   11.80
   2   9  -3   14.30    8.30
  -1  -9   3  144.39   11.60
   1  -9  -3  160.38   14.80
  -1  -9   3  139.99   12.10
   1   9  -3  134.09   13.80
   1   9  -3  177.38   13.70
  -1   9   3  151.38   15.20
  -1   9   3  129.89   18.10
   0  -9   3    3.50    4.90
   0  -9  -3   -6.70    7.10
   0  -9  -3   15.90    8.50
   0   9   3    9.50   10.80
   0   9  -3    0.30    9.00
   0   9  -3   11.10    6.30
   0   9   3   19.40   11.90
  -1  -9  -3    7.60    7.90
  -1  -9  -3   10.80    8.00
   1   9   3   26.70   12.30
   1   9   3    9.30   12.90
   1   9   3    2.10    6.10
  -1   9  -3   21.90    8.80
  -1   9  -3   26.00   10.20
  -2  -9  -3    9.30    5.70
  -2  -9  -3   11.40    7.40
  -2  -9  -3   12.00    8.30
  -2  -9  -3   30.60    8.30
   2   9   3   -1.00   13.30
  -2   9  -3   29.10    7.10
  -3  -9  -3   46.50    8.60
   3  -9   3   55.19    7.10
  -3  -9  -3   36.30    8.40
  -3  -9  -3   55.49    8.00
  -3  -9  -3   37.30    6.90
  -3   9  -3   59.99    8.40
   3   9   3   50.69   12.50
   4  -9   3   68.29    7.80
  -4  -9  -3   30.20    6.50
  -4  -9  -3   32.00    7.40
  -4  -9  -3   55.39    7.80
   4   9   3   59.19   13.80
  -5  -9  -3    6.10    6.30
   5  -9   3    2.40    4.00
   5   9   3    0.70    6.90
  -4 -10   3   12.90    5.00
   4 -10  -3    7.20    6.00
  -4 -10   3   10.20    5.10
  -4  10   3   11.30    7.90
   4  10  -3   -4.20    6.70
  -4  10   3   18.10    7.80
   4  10  -3   12.90    6.90
   4  10  -3   -1.40    4.40
   3 -10  -3   11.80    5.30
  -3 -10   3   24.60    6.20
  -3 -10   3   27.70    5.80
   3  10  -3   10.40    5.20
  -3  10   3   26.40    8.00
  -3  10   3   14.90    6.30
   3  10  -3   24.60    6.70
   2 -10  -3   38.40    7.00
  -2 -10   3   21.30    6.70
  -2 -10   3   16.80    6.40
  -2  10   3   22.30    9.30
   2  10  -3   32.70    6.60
  -2  10   3   36.80    7.00
   2  10  -3   26.60    7.20
  -1 -10   3    7.80    4.70
   1 -10  -3    1.40    5.30
   1 -10  -3   -2.20    6.70
  -1  10   3    3.80    8.40
  -1  10   3   -8.70    6.20
   1  10  -3   -0.90    5.30
   1  10  -3    5.40    4.80
   0 -10  -3   11.50    5.70
   0 -10  -3   18.20    6.00
   0  10  -3    6.10    5.00
   0  10   3    8.90    6.10
   0  10  -3   13.50    6.60
   0  10   3   20.80    8.20
   0  10   3    9.00    7.10
  -1 -10  -3   17.40    5.60
  -1 -10  -3   23.00    6.40
   1  10   3   18.60    7.70
  -1  10  -3   14.80    7.10
  -1  10  -3    2.90    6.00
   1  10   3   12.70   10.60
  -2 -10  -3   20.60    6.00
  -2 -10  -3   15.60    5.60
   2  10   3   13.70   10.60
  -3 -10  -3    4.70    4.60
   3  10   3    3.60    7.50
  11   0  -4    4.00    5.50
  11   0  -4   -4.00    7.20
  11   0  -4   -0.50    5.40
  11   0  -4    1.40    5.60
 -11   0   4    6.80    5.20
  10   0  -4   15.30    7.20
  10   0  -4    0.50    8.50
  10   0  -4   24.30    8.60
  10   0  -4   18.70    9.20
 -10   0   4   13.90    9.00
  -9   0   4    0.90    9.50
   9   0  -4   12.10   10.80
   9   0  -4    7.90    8.70
   9   0  -4   -2.90    9.60
   8   0  -4  300.57   19.40
   8   0  -4  314.87   22.50
   8   0  -4  316.67   19.70
  -8   0   4  323.77   20.10
   7   0  -4   -7.20   10.20
   7   0  -4   -7.70    7.10
   7   0  -4    3.50    8.60
   7   0  -4   -1.40    9.30
  -7   0   4   -4.10    8.30
   7   0  -4   -7.90    6.30
  -6   0   4  168.48   14.40
   6   0  -4  134.59   12.80
   6   0  -4  183.98   17.80
   5   0  -4   -6.90    8.00
   4   0  -4  942.81   34.90
   4   0  -4  938.21   39.40
   3   0  -4    0.30    7.10
   3   0  -4    1.80    4.50
   2   0  -4 2649.33   91.09
   2   0  -4 2704.83   88.69
   2   0  -4 2822.72   91.79
   1   0  -4    0.90    2.30
   1   0  -4    5.90    5.20
   1   0  -4   -3.00    3.90
   0   0  -4  141.19    7.90
   0   0  -4  147.49    7.40
  -1   0  -4   -2.60    1.60
  -1   0  -4    1.70    2.10
  -2   0  -4 8077.69  266.27
  -2   0  -4 8348.76  260.97
  -3   0  -4   -0.90    2.00
  -3   0  -4    1.90    3.00
  -4   0  -4  452.45   18.50
  -4   0  -4  402.46   15.30
   4   0   4  346.57   19.50
   4   0   4  356.76   21.20
   4   0   4  320.97   23.70
   4   0   4  344.77   18.40
   4   0   4  341.87   19.80
  -5   0  -4   -5.10    6.10
   5   0   4   -2.30   12.20
  -5   0  -4   -1.70    4.50
   5   0   4   12.10    8.00
   5   0   4   -4.60    7.00
   5   0   4    6.30    6.00
  -6   0  -4   95.59   10.40
   6   0   4   76.69   12.60
   6   0   4   82.89   12.40
   6   0   4   68.39   11.10
   6   0   4   65.89   17.80
  -6   0  -4   85.19    8.50
  -7   0  -4   -4.10    4.40
   7   0   4   -6.20    9.10
   7   0   4    4.20    9.10
   7   0   4    6.30    8.00
   7   0   4    7.20   11.00
   8   0   4    6.50   12.30
  -8   0  -4   -4.10    5.60
   8   0   4   -2.80    8.70
  -8   0  -4    5.90   10.30
   8   0   4   13.80    7.70
  -9   0  -4    5.20    8.90
   9   0   4   -2.80    7.40
   9   0   4  -14.70   11.90
 -11  -1   4  230.38   13.50
  11  -1  -4  244.28   14.40
  11   1  -4  213.78   13.60
  11   1  -4  198.58   14.90
  11   1  -4  181.68   15.90
 -11   1   4  235.58   13.60
  11   1  -4  219.08   14.00
  10  -1  -4   -1.50    8.90
  10  -1  -4    3.70    6.70
 -10  -1   4    3.70    6.40
  10  -1  -4    5.60   10.00
  10  -1  -4   -4.70    5.40
  10   1  -4    0.30    8.50
 -10   1   4   -2.80    8.20
  10   1  -4   -4.00    6.60
  10   1  -4    4.30    6.20
   9  -1  -4   26.30   11.50
   9  -1  -4   -3.40    8.00
   9  -1  -4   -7.70    8.50
   9  -1  -4   -2.20    7.30
  -9  -1   4   -7.60    8.80
   9   1  -4   -0.90    8.60
   9   1  -4   -0.20    9.50
   9   1  -4   15.50   11.50
  -9   1   4   -1.20    9.90
  -9   1   4    2.40    9.20
  -8  -1   4   31.60   10.70
   8  -1  -4   22.40    8.90
   8  -1  -4   46.60   10.60
   8  -1  -4   35.20   11.50
   8  -1  -4   32.90   11.00
  -8   1   4   16.20   10.70
   8   1  -4   32.20   11.30
  -8   1   4   30.70   10.00
   8   1  -4   29.30    7.60
   8   1  -4   22.40    8.70
   7  -1  -4   10.10    7.20
   7  -1  -4  -13.70    9.10
   7  -1  -4    5.30   10.10
   7  -1  -4    1.70    5.80
  -7  -1   4   -1.30    8.10
   7  -1  -4    7.00    8.70
  -7   1   4   -0.10    8.00
   7   1  -4   -0.20    6.80
   7   1  -4   -1.40    6.10
  -7   1   4   23.90   10.80
   7   1  -4   -9.90    8.90
   7   1  -4   -6.40   10.10
   6  -1  -4  104.39   12.10
  -6  -1   4  103.69   12.40
   6  -1  -4   99.59   14.80
   6  -1  -4   86.59   13.70
   6   1  -4   97.99    9.90
   6   1  -4  120.89   17.90
  -6   1   4  112.19   12.30
   6   1  -4   95.49   13.90
   6   1  -4   91.99   13.50
   5  -1  -4   26.80   10.10
   5   1  -4   16.00    9.40
   4  -1  -4   10.40    7.60
   4  -1  -4    8.70    5.30
   4  -1  -4   -1.30    8.10
   4   1  -4   11.60    5.40
   4   1  -4    4.20    8.20
   3  -1  -4    8.20    8.10
   3  -1  -4    7.50    4.40
   3  -1  -4   -4.00    6.70
   3   1  -4   10.90    7.60
   3   1  -4    6.50    3.60
   2  -1  -4 1117.89   38.40
   2  -1  -4 1047.00   40.60
   2  -1  -4 1193.28   42.00
   2  -1  -4 1127.49   47.00
   2   1  -4 1096.89   38.80
   2   1  -4 1127.29   42.10
   2   1  -4 1137.89   42.10
   1  -1  -4   52.69    4.30
   1  -1  -4   61.09    7.40
   1  -1  -4   54.39    6.00
   1   1  -4   53.09    4.70
   1   1  -4   63.29    8.00
   1   1  -4   70.79    8.90
   0  -1  -4  402.86   23.40
   0  -1  -4  357.56   13.70
   0  -1  -4  364.26   14.40
   0   1  -4  383.26   13.60
   0   1  -4  371.36   16.10
   0   1  -4  362.96   15.80
  -1  -1  -4   19.50    7.30
  -1  -1  -4   26.10    6.80
  -1   1  -4   30.40    3.80
  -1   1  -4   36.80    5.30
  -1   1  -4   37.50    5.80
  -1   1  -4   35.70    3.40
  -2  -1  -4  677.73   33.10
  -2  -1  -4  680.03   23.50
  -2  -1  -4  720.63   31.60
  -2   1  -4  702.63   24.10
  -2   1  -4  729.23   26.60
  -3  -1  -4  143.39   13.40
  -3  -1  -4  135.59    5.70
  -3  -1  -4  137.19    8.00
  -3   1  -4  148.79    8.00
  -3   1  -4  145.59    9.90
   4  -1   4  145.79   13.20
   4  -1   4  147.89   11.80
   4  -1   4  112.79   22.00
  -4  -1  -4  178.48   10.60
   4  -1   4  144.29   13.50
   4  -1   4  130.49   12.90
   4  -1   4  148.89   13.80
  -4  -1  -4  166.78    8.30
   4   1   4  148.59   13.60
  -4   1  -4  156.58   11.40
   4   1   4  126.49   22.50
  -4   1  -4  154.68    9.20
   4   1   4  140.19   11.50
  -5  -1  -4  342.47   18.50
   5  -1   4  343.17   20.20
   5  -1   4  287.57   28.90
   5  -1   4  320.27   19.20
   5  -1   4  339.77   22.20
   5  -1   4  292.17   17.20
  -5  -1  -4  359.06   15.60
   5  -1   4  329.77   20.10
   5   1   4  306.77   18.30
   5   1   4  323.47   19.10
  -5   1  -4  328.27   16.00
  -5   1  -4  323.17   15.00
   5   1   4  301.17   25.10
   5   1   4  302.37   20.70
   5   1   4  322.37   19.90
  -6  -1  -4  340.87   16.80
   6  -1   4  358.46   21.60
   6  -1   4  291.67   26.40
   6  -1   4  328.77   23.20
   6  -1   4  335.07   21.20
  -6  -1  -4  318.77   16.00
   6   1   4  303.57   20.90
   6   1   4  338.27   22.30
  -6   1  -4  320.77   16.20
   6   1   4  328.37   32.10
  -6   1  -4  328.67   17.20
   7  -1   4   -2.10    8.80
   7  -1   4    4.80    9.10
  -7  -1  -4    1.20    4.10
   7  -1   4   20.80   12.80
   7  -1   4    5.50    6.30
   7   1   4   12.30   15.10
   7   1   4   10.90    9.40
  -7   1  -4    0.30   10.60
  -7   1  -4    0.60    5.40
   7   1   4   10.60   10.20
  -8  -1  -4  -12.20    7.70
   8  -1   4   -2.40    7.50
   8  -1   4   18.20   15.60
  -8  -1  -4    5.70    6.00
   8  -1   4    2.60    8.80
  -8   1  -4   10.90    5.90
   8   1   4   -9.20    8.10
   8   1   4    8.90   11.60
  -8   1  -4   13.80   10.40
   9  -1   4    2.00    4.10
   9  -1   4    1.80    5.30
  -9  -1  -4   -6.40    9.70
  -9   1  -4    6.50    7.80
   9   1   4   -7.40   14.70
  -9   1  -4    8.20    9.40
   9   1   4   -1.70    4.80
  11  -2  -4   84.19    9.70
 -11  -2   4   74.09   10.70
  11  -2  -4   91.89   10.40
  11   2  -4   78.49    8.70
  11   2  -4   79.09   11.80
  11   2  -4   89.59   10.10
 -11   2   4   42.00    8.60
  10  -2  -4   21.10    9.60
  10  -2  -4   44.10   10.80
  10  -2  -4   26.50    8.80
 -10  -2   4   52.29    8.50
  10   2  -4   54.49   11.70
 -10   2   4   48.00   10.10
 -10   2   4   49.80    8.70
  10   2  -4   29.60    9.00
  10   2  -4   45.70    8.70
   9  -2  -4   17.10   10.00
   9  -2  -4    6.00   10.40
  -9  -2   4   13.40    7.40
   9  -2  -4    4.40    9.40
  -9   2   4   22.30    9.20
   9   2  -4    7.30    9.00
  -9   2   4   11.80   10.40
   9   2  -4   -2.90   10.30
   9   2  -4    5.80    9.70
   8  -2  -4   -0.70   10.60
   8  -2  -4    3.20    9.70
  -8  -2   4   -0.30    9.20
   8  -2  -4   -5.40    8.60
  -8   2   4    0.60    8.30
   8   2  -4    2.70    5.70
   8   2  -4   11.80   10.40
  -8   2   4    2.70    9.60
   8   2  -4    6.40    9.70
  -7  -2   4    3.70    7.80
   7  -2  -4   -3.30    8.50
   7  -2  -4    1.20    9.60
   7  -2  -4   15.90    9.00
   7   2  -4   -8.00    9.00
  -7   2   4    3.70    9.80
   7   2  -4    0.30    8.30
   7   2  -4   -9.10   11.10
   7   2  -4    0.30    7.50
  -7   2   4    9.00    8.30
   6  -2  -4    8.20    7.00
   6  -2  -4    8.30    8.00
   6  -2  -4    5.70    7.80
  -6  -2   4   12.30    8.70
   6  -2  -4    5.80    9.90
   6   2  -4   11.00    9.10
   6   2  -4   19.40    9.30
   6   2  -4    7.60    6.90
  -6   2   4   18.10    7.90
   6   2  -4   10.30    9.10
  -6   2   4    1.60    8.80
   5  -2  -4   13.80    6.40
   5  -2  -4    8.00    9.00
  -5  -2   4   14.70    9.20
   5   2  -4    6.90    8.70
   4  -2  -4  475.75   21.10
  -4  -2   4  540.15   28.70
   4  -2  -4  500.35   25.90
   4  -2  -4  456.25   20.50
   4  -2  -4  488.15   28.60
   4   2  -4  486.65   25.70
   3  -2  -4 2487.65   84.29
   3  -2  -4 2553.84   88.39
   3  -2  -4 2486.85   94.59
  -3  -2   4 2556.54   91.59
   3   2  -4 2507.25   88.49
   3   2  -4 2538.45   84.69
  -3   2   4 2591.54   87.19
   2  -2  -4 1064.29   48.20
   2  -2  -4 1078.59   41.00
   2  -2  -4 1052.39   37.50
   2   2  -4 1098.49   38.50
  -2   2   4 1109.99   39.30
   2   2  -4 1085.39   42.20
   1  -2  -4  382.26   25.10
   1  -2  -4  372.96   17.10
   1  -2  -4  368.56   16.60
   1  -2  -4  401.46   14.70
   1   2  -4  359.76   19.20
   1   2  -4  369.06   15.50
   0  -2  -4   38.20    4.70
   0  -2  -4   40.90   11.60
   0  -2  -4   25.40    2.40
   0  -2  -4   34.10    5.90
   0  -2  -4   27.00    2.90
   0   2  -4   31.20    8.70
   0   2  -4   38.30    5.00
   0   2  -4   38.70    7.30
  -1  -2  -4   29.40    8.10
  -1  -2  -4   39.90    4.20
  -1  -2  -4   28.50    9.20
  -1   2  -4   35.90    4.50
  -1   2  -4   42.80    7.40
  -2  -2  -4  294.47   12.40
  -2  -2  -4  275.17   19.80
  -2  -2  -4  291.77   20.00
  -2   2  -4  340.57   16.70
  -2   2  -4  303.07   12.90
  -3  -2  -4  618.94   23.60
  -3  -2  -4  636.54   21.40
  -3  -2  -4  627.74   32.20
  -3   2  -4  626.74   26.90
  -3   2  -4  624.44   23.70
  -3   2  -4  573.14   22.60
  -4  -2  -4   14.90    4.80
   4  -2   4    8.50   14.00
   4  -2   4   21.80    7.30
   4  -2   4   17.20    6.30
  -4  -2  -4   15.70    3.60
   4  -2   4   15.20    8.10
   4  -2   4   15.50    8.20
   4  -2   4   10.10    8.10
  -4   2  -4   13.50    7.50
  -4   2  -4   20.20    5.10
  -4   2  -4   14.90    4.90
   4   2   4   20.00    8.30
   4   2   4    6.30    7.80
   4   2   4   39.80   14.20
   4   2   4   23.40    8.70
  -5  -2  -4  585.24   23.00
   5  -2   4  544.65   25.10
   5  -2   4  585.74   27.70
   5  -2   4  532.65   33.20
   5  -2   4  551.94   27.00
   5  -2   4  554.74   27.40
   5  -2   4  543.25   29.40
  -5   2  -4  560.94   23.20
  -5   2  -4  566.44   24.10
   5   2   4  552.34   27.10
   5   2   4  551.94   33.60
   5   2   4  558.34   27.30
   6  -2   4  351.36   19.50
   6  -2   4  320.67   20.10
  -6  -2  -4  361.86   18.00
  -6  -2  -4  350.86   17.00
   6  -2   4  346.17   30.90
   6  -2   4  377.36   22.40
   6  -2   4  360.96   24.40
   6  -2   4  371.16   21.80
  -6   2  -4  363.06   18.80
   6   2   4  388.16   22.90
  -6   2  -4  403.36   19.00
   6   2   4  361.86   22.40
   6   2   4  363.76   28.80
  -6   2  -4  325.77   24.60
   7  -2   4    5.60   23.50
   7  -2   4    9.80    9.40
   7  -2   4   10.20    9.20
  -7  -2  -4   -2.30    4.70
   7  -2   4   -0.10    7.80
   7  -2   4   -6.30    8.20
   7   2   4   -7.60   10.00
  -7   2  -4   31.50   11.40
  -7   2  -4   10.20    5.70
   7   2   4    9.80    9.20
  -8  -2  -4    6.40    5.10
   8  -2   4    9.60    7.80
   8  -2   4  -10.90   18.90
   8  -2   4   14.80    6.60
  -8  -2  -4    5.60    8.20
  -8   2  -4    9.90   10.90
  -8   2  -4   16.40    7.80
   8   2   4   -3.30    8.30
   8   2   4   14.30   12.00
  -8   2  -4    2.60    5.10
   9  -2   4    4.30    4.40
   9  -2   4   -0.30    7.00
  -9  -2  -4   -0.90    9.90
   9  -2   4    2.60    4.40
  -9   2  -4   -3.50    4.70
   9   2   4    2.70    9.20
  -9   2  -4   -9.80    7.90
   9   2   4   -1.70    4.60
  11  -3  -4   92.39    8.70
  11  -3  -4   93.49    9.80
 -11  -3   4  102.99    8.60
  11   3  -4  115.89   10.50
  11   3  -4  110.89    9.40
  11   3  -4   90.79    8.40
 -10  -3   4  221.48   16.10
  10  -3  -4  247.28   16.50
 -10   3   4  214.88   17.70
  10   3  -4  243.88   15.90
  10   3  -4  237.48   17.50
 -10   3   4  236.58   15.10
   9  -3  -4   28.60    8.60
   9  -3  -4   24.90   10.80
  -9  -3   4   38.80   10.70
   9  -3  -4   34.20    8.80
   9   3  -4   22.20    9.80
   9   3  -4   26.90    9.90
   9   3  -4   26.70   10.90
  -9   3   4   29.70    8.70
   9   3  -4   37.30    8.50
  -9   3   4   33.30   10.50
   8  -3  -4   15.30   10.80
  -8  -3   4    1.30    9.50
   8  -3  -4   -1.30    9.40
   8  -3  -4    2.50    8.90
  -8   3   4   19.30   11.20
   8   3  -4   12.10    7.30
   8   3  -4   19.00   11.10
   8   3  -4    9.10    9.10
   8   3  -4    2.90    8.70
  -8   3   4    7.80    9.80
   7  -3  -4   -6.90    5.80
   7  -3  -4    4.20    6.30
   7  -3  -4   -1.20    9.40
  -7  -3   4    8.40    8.70
   7   3  -4   -3.90    8.20
  -7   3   4    3.80    8.50
  -7   3   4    7.40   10.40
   7   3  -4    3.20    7.70
   7   3  -4    5.10    9.40
   7   3  -4   -0.40    5.10
   6  -3  -4    3.40    8.00
   6  -3  -4   -2.20   10.40
   6  -3  -4    7.60    7.20
  -6  -3   4    6.40    7.00
   6  -3  -4    1.10    7.90
  -6  -3   4    5.60    8.40
   6   3  -4   13.50    7.20
   6   3  -4    5.80    9.80
  -6   3   4    6.60   11.10
   6   3  -4    3.20    6.60
  -6   3   4   -7.10    7.50
  -6   3   4   10.50    9.60
   6   3  -4    5.70    8.20
   6   3  -4   22.20   10.10
  -5  -3   4  158.68   13.80
   5  -3  -4  154.58   13.80
   5  -3  -4  159.98   17.30
  -5   3   4  166.48   17.10
   5   3  -4  191.78   17.70
   5   3  -4  138.99   12.50
  -4  -3   4  556.44   31.30
   4  -3  -4  562.24   28.10
   4  -3  -4  561.94   32.90
   4  -3  -4  552.64   23.40
   4  -3  -4  559.14   24.30
  -4   3   4  543.75   27.80
   4   3  -4  586.84   29.20
   3  -3  -4  430.86   24.10
   3  -3  -4  496.75   20.80
   3  -3  -4  465.75   19.60
  -3  -3   4  476.95   26.80
   3  -3  -4  484.25   30.00
   3   3  -4  521.55   26.10
   3   3  -4  468.35   21.10
  -3   3   4  498.15   23.80
  -2  -3   4 3079.39  106.99
   2  -3  -4 2925.61  112.39
   2  -3  -4 3024.20  100.59
   2  -3  -4 3039.00  104.59
   2  -3  -4 3231.58  101.19
  -2   3   4 3141.59  102.39
   2   3  -4 2979.70  105.79
   2   3  -4 3007.40  100.69
   1  -3  -4   57.79   13.30
   1  -3  -4   92.39   10.50
   1  -3  -4   80.39    6.40
   1   3  -4   87.09   11.30
   1   3  -4   85.59    7.80
   1   3  -4   73.79    7.40
   0  -3  -4   39.60    9.50
   0  -3  -4   34.60    4.40
   0  -3  -4   55.49   12.50
   0   3  -4   42.40    8.90
   0   3  -4   40.40    5.60
   0   3  -4   42.70    6.40
  -1  -3  -4   58.29    6.10
  -1  -3  -4   66.29   11.90
  -1  -3  -4   56.89   11.70
  -1  -3  -4   55.99    4.90
  -1   3  -4   48.70    6.00
  -1   3  -4   46.40    5.60
  -1   3  -4   61.39    9.60
  -2  -3  -4  300.47   22.90
  -2  -3  -4  330.37   14.90
  -2  -3  -4  306.07   22.50
  -2  -3  -4  313.27   12.40
  -2   3  -4  309.17   14.30
  -2   3  -4  303.57   19.90
  -2   3  -4  322.17   14.80
  -3  -3  -4   54.49    5.30
   3  -3   4   64.79   10.10
   3  -3   4   72.39    8.70
   3  -3   4   54.59   18.50
   3  -3   4   69.89    7.80
  -3  -3  -4   62.49    7.40
   3  -3   4   75.49   10.90
   3  -3   4   69.79    8.80
  -3   3  -4   43.10    6.50
  -3   3  -4   61.39    9.90
  -3   3  -4   48.80    6.30
   3   3   4   61.99   15.60
  -4  -3  -4  224.38   11.50
   4  -3   4  215.58   14.90
   4  -3   4  215.38   18.20
   4  -3   4  216.18   16.50
   4  -3   4  259.57   28.00
  -4  -3  -4  200.38   13.70
   4  -3   4  235.08   16.90
   4  -3   4  198.38   15.50
   4   3   4  184.48   15.50
  -4   3  -4  212.98   16.90
  -4   3  -4  209.48   12.20
   4   3   4  190.58   26.00
  -4   3  -4  228.98   13.20
   4   3   4  214.58   14.90
   5  -3   4  491.15   26.10
   5  -3   4  502.45   46.20
  -5  -3  -4  568.24   22.70
   5  -3   4  508.55   25.40
   5  -3   4  505.75   24.70
   5  -3   4  545.05   29.50
   5  -3   4  501.25   26.60
  -5   3  -4  600.94   28.50
   5   3   4  492.55   33.10
   5   3   4  538.45   26.80
  -5   3  -4  476.65   23.50
   5   3   4  500.75   30.30
   5   3   4  531.55   26.10
  -5   3  -4  535.15   23.70
  -6  -3  -4  215.88   13.00
   6  -3   4  194.58   15.50
   6  -3   4  217.38   33.20
  -6  -3  -4  196.88   12.60
   6  -3   4  232.58   17.60
   6  -3   4  198.68   17.40
   6  -3   4  231.98   18.40
   6  -3   4  184.28   17.00
  -6   3  -4  180.68   16.30
   6   3   4  188.88   29.80
   6   3   4  208.58   17.20
  -6   3  -4  204.88   14.60
   6   3   4  208.98   17.80
  -6   3  -4  275.07   19.50
  -6   3  -4  209.08   13.70
   7  -3   4   23.50    7.50
   7  -3   4   19.20    6.10
   7  -3   4   27.80   22.10
  -7  -3  -4   19.10    5.60
   7  -3   4    9.30    9.00
   7  -3   4   19.10    9.10
  -7   3  -4   14.40    9.70
  -7   3  -4   30.30    6.80
   7   3   4   10.20   15.20
  -7   3  -4    3.00   13.10
   7   3   4   30.20    9.60
  -8  -3  -4   21.80    5.70
   8  -3   4   28.90    6.80
   8  -3   4   20.70    5.90
  -8  -3  -4   26.20    7.90
   8  -3   4    8.80   13.20
   8  -3   4   28.70    6.60
  -8   3  -4   34.90    8.30
   8   3   4   43.20   12.40
   8   3   4   29.90    7.10
  -8   3  -4   13.70    5.30
  -8   3  -4   16.30   10.60
  -9  -3  -4  -10.50    9.20
   9  -3   4    3.30    5.40
   9   3   4    2.90   20.50
  -9   3  -4   -1.80    4.80
  10  -4  -4   29.90    7.00
 -10  -4   4   42.90    7.70
  10  -4  -4   25.70    7.00
 -10   4   4   17.50    9.20
  10   4  -4   33.00    7.60
  10   4  -4   28.80    7.20
  10   4  -4   21.50    8.80
   9  -4  -4  103.69   14.90
   9  -4  -4  142.59   14.30
  -9  -4   4  135.79   14.70
   9  -4  -4  150.48   13.40
  -9   4   4  139.99   14.60
  -9   4   4  138.39   14.70
   9   4  -4  139.29   13.30
   9   4  -4  131.29   14.00
   9   4  -4  136.39   15.70
   8  -4  -4   22.90    9.50
  -8  -4   4   32.70   10.00
   8  -4  -4   38.20   11.70
   8  -4  -4   21.40   11.50
   8   4  -4   29.00    9.80
   8   4  -4   34.60    9.40
  -8   4   4   37.30   13.00
   8   4  -4   31.80   10.00
  -8   4   4   37.60   11.10
   7  -4  -4    6.90    8.20
  -7  -4   4    4.90    9.40
   7  -4  -4    8.20    7.40
   7  -4  -4    7.90    7.90
  -7  -4   4   24.50    7.20
   7   4  -4    7.70    8.70
  -7   4   4   14.10    9.30
   7   4  -4   20.50   10.30
   7   4  -4   22.90    7.40
  -7   4   4    8.20    9.30
   6  -4  -4  279.67   19.10
   6  -4  -4  274.27   18.10
  -6  -4   4  287.27   18.40
  -6  -4   4  282.17   18.10
   6   4  -4  260.17   18.00
  -6   4   4  286.17   18.30
  -6   4   4  270.87   20.90
   6   4  -4  258.27   20.60
   6   4  -4  274.67   17.80
   5  -4  -4  336.07   25.20
   5  -4  -4  327.27   22.70
   5  -4  -4  321.67   23.80
  -5  -4   4  321.17   19.10
   5  -4  -4  348.47   19.60
  -5  -4   4  347.67   19.50
  -5   4   4  330.87   19.00
   5   4  -4  337.57   20.70
   5   4  -4  320.77   18.70
   5   4  -4  323.97   23.70
   5   4  -4  346.27   19.30
  -5   4   4  337.37   21.90
  -5   4   4  298.07   23.00
   4  -4  -4 1557.94   60.29
  -4  -4   4 1510.05   54.59
  -4  -4   4 1429.76   62.99
   4  -4  -4 1477.15   54.89
   4  -4  -4 1513.55   53.19
  -4  -4   4 1472.65   55.19
   4  -4  -4 1582.24   55.19
   4   4  -4 1460.45   54.99
  -4   4   4 1570.94   60.09
   4   4  -4 1446.66   59.29
   4   4  -4 1400.86   54.49
   3  -4  -4  437.56   19.20
   3  -4  -4  451.75   25.50
   3  -4  -4  452.95   20.70
   3  -4  -4  402.46   30.00
  -3   4   4  430.26   22.90
   3   4  -4  458.85   25.90
   2  -4  -4 1558.54   58.39
   2  -4  -4 1546.45   52.39
   2  -4  -4 1521.45   53.29
   2  -4  -4 1463.75   66.49
   2   4  -4 1506.15   59.29
  -2   4   4 1486.55   55.09
   2   4  -4 1522.25   54.49
   2   4  -4 1504.85   53.09
   1  -4  -4   78.89   15.60
   1  -4  -4  108.09   12.80
   1  -4  -4   67.49    6.40
   1  -4  -4   79.99    7.50
   1  -4  -4   90.39   12.90
   1   4  -4   85.79    7.30
   1   4  -4   85.29    8.70
   1   4  -4   83.39   11.90
   0  -4  -4   52.29    6.00
   0  -4  -4   53.09    8.30
   0  -4  -4   10.40   10.50
   0  -4  -4   28.10    9.90
   0  -4  -4   38.90    5.20
   0   4  -4   48.00    6.90
   0   4  -4   48.00    6.60
   0   4  -4   39.50   10.00
  -1  -4  -4    9.80    8.00
  -1  -4  -4   16.40    3.80
  -1  -4  -4   14.90    6.00
  -1  -4  -4   20.80   10.40
  -1   4  -4   12.70    4.50
  -1   4  -4   18.10    9.00
  -1   4  -4   10.50    4.90
   2  -4   4   93.79   12.10
  -2  -4  -4   67.09    8.50
  -2  -4  -4   61.39   14.40
   2  -4   4   46.40   12.90
   2  -4   4   57.39    8.60
  -2  -4  -4   63.69    6.70
  -2   4  -4   54.89    7.50
   2   4   4   82.59   14.00
  -2   4  -4   62.89    7.20
   2   4   4   81.89   11.70
   2   4   4   59.59   12.20
  -2   4  -4   53.19   12.10
  -3  -4  -4  168.18   12.40
   3  -4   4  160.38   11.90
   3  -4   4  152.28   13.40
   3  -4   4  141.19   22.20
   3  -4   4  155.68   14.10
  -3  -4  -4  198.58   10.30
   3  -4   4  171.18   13.00
   3   4   4  171.68   16.20
  -3   4  -4  176.08   11.80
  -3   4  -4  184.18   11.40
   3   4   4  171.48   14.40
   3   4   4  143.59   22.90
  -4  -4  -4   44.60    7.00
   4  -4   4   70.89   11.40
   4  -4   4   32.20   17.80
   4  -4   4   55.09    9.50
   4  -4   4   57.39    8.90
  -4  -4  -4   42.50    5.70
   4  -4   4   65.49   11.60
   4  -4   4   46.00    9.40
   4   4   4   39.20    8.80
   4   4   4   53.39   11.30
  -4   4  -4   45.40    7.60
   4   4   4   53.49   17.10
  -4   4  -4   48.10    7.60
  -5  -4  -4  235.18   13.70
   5  -4   4  250.87   29.40
   5  -4   4  231.98   16.80
   5  -4   4  229.98   16.30
   5  -4   4  235.38   17.10
   5  -4   4  252.07   18.60
  -5  -4  -4  239.08   12.80
  -5   4  -4  221.88   15.10
   5   4   4  225.78   19.40
  -5   4  -4  213.98   18.40
  -5   4  -4  222.28   14.40
   5   4   4  227.68   24.80
  -6  -4  -4   20.30    6.40
   6  -4   4   25.70    8.60
   6  -4   4   18.20    6.60
   6  -4   4    4.60   16.30
   6  -4   4   23.90    7.90
   6  -4   4   14.90    9.20
  -6   4  -4   16.50   10.90
   6   4   4   30.60   16.30
  -6   4  -4   15.80    6.00
  -6   4  -4   26.30   10.30
   7  -4   4   68.09   12.30
  -7  -4  -4   78.49    9.20
   7  -4   4   37.80    8.70
   7  -4   4   86.59   10.90
   7  -4   4   79.19   10.50
   7  -4   4   55.79    7.40
   7   4   4   79.19   14.80
  -7   4  -4   66.39   12.50
  -7   4  -4   70.59    8.90
   8  -4   4   85.89    9.70
   8  -4   4  104.09   14.50
   8  -4   4   87.39    9.20
  -8  -4  -4   91.69   16.40
  -8  -4  -4   78.89    8.50
   8   4   4   53.79   15.00
  -8   4  -4   76.89    9.30
  -8   4  -4   65.89   13.60
  10  -5  -4   35.60    6.80
 -10  -5   4   12.40    7.70
  10   5  -4   35.10    6.80
 -10   5   4   29.00    7.10
  10   5  -4   13.60    7.10
  10   5  -4   30.50    7.60
   9  -5  -4  101.19   11.40
  -9  -5   4   97.09   13.10
  -9   5   4  100.79   14.40
   9   5  -4   91.79   12.30
   9   5  -4   98.69   11.10
   9   5  -4  101.39   11.40
   8  -5  -4   -1.90   10.60
   8  -5  -4   -7.20   10.10
   8  -5  -4    0.30    7.70
  -8  -5   4    8.60    6.70
   8   5  -4    0.50    7.20
   8   5  -4  -10.50    7.20
  -8   5   4   -7.60    7.10
   8   5  -4    9.60    9.00
  -7  -5   4    2.00    9.10
  -7  -5   4    6.10    7.70
   7  -5  -4   -5.10    9.90
   7  -5  -4    3.80    9.60
   7   5  -4   -0.10   10.20
   7   5  -4    1.80    8.30
   7   5  -4    1.10    5.90
  -7   5   4   -3.50   10.50
  -6  -5   4  606.94   28.60
   6  -5  -4  613.64   30.30
  -6  -5   4  620.34   29.60
   6  -5  -4  638.84   30.10
   6   5  -4  631.04   29.90
  -6   5   4  608.94   31.90
   6   5  -4  591.84   29.40
   6   5  -4  599.04   29.30
  -5  -5   4  562.74   26.90
   5  -5  -4  500.95   29.30
   5  -5  -4  523.95   26.10
  -5  -5   4  553.04   26.20
   5   5  -4  529.15   25.50
   5   5  -4  557.94   28.00
  -5   5   4  540.45   29.80
   5   5  -4  590.34   27.30
   4  -5  -4  159.88   11.50
  -4  -5   4  182.58   14.40
   4  -5  -4  164.28   12.40
   4  -5  -4  128.29   18.10
   4  -5  -4  178.48   18.30
  -4  -5   4  177.28   14.90
   4   5  -4  160.38   13.90
   4   5  -4  183.48   13.00
   4   5  -4  157.68   16.20
  -4   5   4  157.78   16.20
  -4   5   4  170.88   15.30
   4   5  -4  172.58   19.00
  -3  -5   4   85.29    9.80
   3  -5  -4   88.19   12.20
   3  -5  -4   73.19   13.60
  -3  -5   4  104.59   11.40
   3  -5  -4   73.79    8.40
   3  -5  -4   85.89   16.30
   3  -5  -4  106.69    9.30
   3   5  -4   99.59   12.50
  -3   5   4   85.99   11.80
   3   5  -4   99.59   14.40
   3   5  -4   75.29   11.30
  -3   5   4  100.49   10.60
   3   5  -4   89.79   12.40
  -3   5   4   83.79   13.40
   2  -5  -4  202.38   18.80
  -2  -5   4  206.48   13.90
   2  -5  -4  202.88   22.50
   2  -5  -4  230.18   13.70
   2  -5  -4  231.08   12.90
  -2   5   4  198.48   14.20
   2   5  -4  218.18   15.60
  -2   5   4  228.48   17.10
  -2   5   4  217.68   17.30
   2   5  -4  227.38   19.70
   1  -5  -4   -1.40    4.00
   1  -5  -4   -0.20    6.20
   1  -5  -4   -0.70    4.50
   1  -5  -4   -4.60    8.40
   1   5  -4    2.00    6.30
   1   5  -4    5.70    4.20
  -1   5   4   15.30    9.50
  -1   5   4   11.10    8.50
  -1   5   4   -2.50    7.80
  -1   5   4    3.90    9.40
   1   5  -4    4.30    8.00
   0  -5  -4 1043.10   36.20
   0  -5  -4  985.20   40.80
   0  -5  -4 1006.10   37.00
   0   5  -4  990.10   44.40
   0   5   4  956.40   43.10
   0   5  -4 1046.50   39.20
   0   5   4  902.61   39.00
   0   5  -4 1021.60   37.60
   0   5   4  963.00   39.90
  -1  -5  -4   59.99    6.30
  -1  -5  -4   67.99    9.40
   1  -5   4   91.39   10.80
  -1  -5  -4   57.79    7.10
   1  -5   4   74.29    9.60
   1   5   4   79.89   10.90
   1   5   4   68.39   12.80
   1   5   4   77.69   11.80
  -1   5  -4   68.59    8.00
   1   5   4   75.79   13.60
  -1   5  -4   63.69    8.70
  -1   5  -4   58.69   13.20
  -2  -5  -4    9.40    4.20
   2  -5   4   13.40    7.80
  -2  -5  -4    9.30    4.50
  -2  -5  -4    8.40    7.10
   2  -5   4   10.30    6.70
   2  -5   4   15.20    8.00
   2  -5   4    7.20    8.30
   2   5   4  -11.90   11.10
  -2   5  -4    8.80    5.50
   2   5   4    8.00    8.90
   2   5   4   -0.10    8.90
  -2   5  -4   -2.10   11.10
  -2   5  -4   19.90    5.50
   2   5   4   12.10    7.50
   3  -5   4  286.77   18.70
   3  -5   4  260.97   15.50
  -3  -5  -4  284.07   13.80
   3  -5   4  255.57   26.60
  -3  -5  -4  287.87   14.70
   3  -5   4  266.07   17.60
   3   5   4  211.18   26.80
   3   5   4  260.17   19.80
  -3   5  -4  274.87   15.20
  -3   5  -4  256.37   16.30
  -4  -5  -4   78.59    7.90
  -4  -5  -4   90.09    8.70
   4  -5   4   89.89   12.70
   4  -5   4   64.59   10.50
   4  -5   4   60.69   13.90
   4  -5   4   73.19   10.40
  -4   5  -4   71.79    9.40
   4   5   4   54.59   13.00
   4   5   4   62.59   11.80
  -4   5  -4   71.99    9.60
   4   5   4   69.09   18.50
  -5  -5  -4   10.60    7.20
   5  -5   4    2.50    8.00
   5  -5   4   16.70   10.00
   5  -5   4   -1.80    7.70
   5  -5   4   -0.10   10.50
  -5  -5  -4    7.30    5.90
  -5   5  -4    1.40    5.50
  -5   5  -4    5.50    8.30
   5   5   4  -11.20    8.60
  -5   5  -4   -5.70    6.10
   5   5   4   -0.80   13.40
   6  -5   4    5.10    7.80
   6  -5   4    1.30    7.70
   6  -5   4   13.30    9.50
  -6   5  -4    5.80    5.50
   6   5   4    0.90   10.50
   7  -5   4   11.20    6.40
   7  -5   4    2.60    5.10
   7  -5   4    7.40    6.70
  -7  -5  -4   10.30    4.90
  -7  -5  -4   11.30    5.70
  -7   5  -4    2.00    3.30
   7   5   4    9.20    9.50
  -8  -5  -4   -2.20    7.30
   8  -5   4    1.20    3.90
   8  -5   4    4.20    4.70
   8   5   4    4.30    8.50
  -9  -6   4  114.49   12.10
   9   6  -4   93.19    9.10
  -9   6   4  116.19   12.00
   9   6  -4  109.79   10.50
   9   6  -4  100.19    9.80
  -9   6   4  105.39   10.60
   9   6  -4  106.39   12.40
  -8  -6   4   14.80    7.60
  -8  -6   4   37.90    7.70
   8  -6  -4   29.50    6.90
   8  -6  -4   39.60   10.40
   8   6  -4   23.90    7.10
   8   6  -4   25.20   10.80
  -8   6   4   10.90    9.00
  -8   6   4   22.70   10.50
   8   6  -4   15.80    8.50
   7  -6  -4    9.10    6.90
  -7  -6   4    6.60    8.10
  -7  -6   4   14.50    7.40
   7  -6  -4   10.60    8.70
  -7   6   4   10.00    8.00
   7   6  -4   17.00    8.00
   7   6  -4    5.00    8.90
   7   6  -4    1.20    8.20
  -7   6   4    8.50    7.00
  -6  -6   4  161.68   15.70
  -6  -6   4  169.68   16.00
   6  -6  -4  148.59   12.80
   6  -6  -4  158.58   13.80
  -6   6   4  149.49   16.90
   6   6  -4  157.78   16.10
  -6   6   4  156.78   18.40
   6   6  -4  152.68   17.50
   6   6  -4  159.18   15.70
   5  -6  -4  797.32   34.40
  -5  -6   4  840.42   35.20
  -5  -6   4  827.22   36.10
   5   6  -4  803.22   35.40
  -5   6   4  784.02   36.00
  -5   6   4  779.12   38.50
   5   6  -4  823.92   35.80
   5   6  -4  798.32   36.80
   4  -6  -4   88.59   16.30
   4  -6  -4   96.09   10.00
  -4  -6   4   79.69   10.80
  -4  -6   4   85.49   11.40
   4  -6  -4   91.59   11.70
   4   6  -4   95.89   12.40
  -4   6   4   72.59   10.50
  -4   6   4  109.39   15.40
   4   6  -4   83.59   13.10
   4   6  -4   80.19   12.40
  -3  -6   4  101.69   10.30
   3  -6  -4  104.29   12.80
   3  -6  -4  102.09   10.00
   3  -6  -4  117.69   17.30
  -3  -6   4   80.79   12.70
   3  -6  -4   37.30   14.40
  -3   6   4   87.79   12.20
   3   6  -4  101.09   13.30
  -3   6   4  102.79   14.80
   3   6  -4   89.99   11.70
   3   6  -4  100.99   11.10
   2  -6  -4   25.70    7.10
   2  -6  -4   26.90    6.70
   2  -6  -4   26.20   11.00
   2  -6  -4   29.70   12.60
  -2  -6   4   21.50    8.90
   2  -6  -4   37.90   12.40
   2  -6  -4   49.50    9.10
  -2  -6   4   23.70    7.60
  -2   6   4   16.10    9.50
  -2   6   4   17.70    7.90
  -2   6   4   34.50   10.60
   2   6  -4   43.70   10.20
  -2   6   4   29.50   10.80
   2   6  -4   31.40   13.60
   2   6  -4   46.50   10.80
   2   6  -4   29.10    9.10
   1  -6  -4  111.99    9.30
   1  -6  -4  117.29   15.00
  -1  -6   4   91.39   11.40
   1  -6  -4   81.59   11.30
  -1  -6   4   92.49   12.00
   1  -6  -4   87.09    9.00
  -1   6   4   85.49   11.00
  -1   6   4   86.19   14.00
  -1   6   4  101.59   12.60
   1   6  -4   93.99   10.50
  -1   6   4   77.89   10.30
   1   6  -4   95.79   17.20
   0  -6  -4  444.86   25.70
   0  -6  -4  457.55   20.00
   0  -6  -4  430.36   20.90
   0  -6  -4  387.26   20.70
   0   6  -4  425.76   23.30
   0   6  -4  413.26   28.70
   0   6   4  430.96   24.80
   0   6   4  415.06   22.90
   0   6   4  455.95   27.30
   0   6   4  428.16   20.80
   1  -6   4   54.79    9.60
   1  -6   4   61.79    9.10
  -1  -6  -4   59.79    7.50
  -1   6  -4   71.89    8.60
   1   6   4   59.59   12.10
   1   6   4   70.59   14.60
   1   6   4   58.09    9.00
   1   6   4   46.10    7.50
   1   6   4   52.59   12.90
  -1   6  -4   33.70   15.40
   2  -6   4  159.68   13.70
  -2  -6  -4  162.58   11.10
  -2  -6  -4  159.88   11.70
   2  -6   4  148.39   12.30
   2   6   4  141.69   16.80
   2   6   4  141.79   19.20
   2   6   4  142.69   15.70
   2   6   4  158.68   16.60
  -2   6  -4  163.48   12.00
   3  -6   4  293.77   19.50
   3  -6   4  302.57   18.50
  -3  -6  -4  315.27   16.80
  -3  -6  -4  298.57   15.80
   3   6   4  298.57   29.80
  -3   6  -4  313.17   17.30
   3   6   4  290.37   20.50
   4  -6   4  269.47   16.20
   4  -6   4  286.27   18.10
   4  -6   4  288.87   19.40
  -4  -6  -4  281.17   15.40
  -4   6  -4  251.77   15.90
   4   6   4  242.98   24.90
   4   6   4  254.97   27.80
   6  -6   4   -2.80    7.10
   6  -6   4   -2.70    6.30
   6  -6   4    1.30    8.20
  -6  -6  -4    5.90    4.90
  -6  -6  -4    9.40    5.30
   6   6   4    2.80   10.20
   7  -6   4   -4.30    5.60
   7  -6   4    9.10    4.50
  -7  -6  -4    1.80    5.70
   7  -6   4   -1.60    4.70
   7   6   4   -3.80   11.30
   9  -7  -4    7.10    4.70
   9   7  -4   30.60    6.90
   9   7  -4    7.90    7.10
  -9   7   4   10.50    4.80
  -8  -7   4   18.50    5.30
   8  -7  -4   21.60    6.10
  -8  -7   4   16.10    5.90
   8   7  -4    4.30    6.70
   8   7  -4   26.50    9.30
  -8   7   4   14.10    8.90
  -8   7   4   28.50    7.50
   8   7  -4    8.60    7.20
  -7  -7   4   19.00    9.00
   7  -7  -4   21.50    6.40
  -7  -7   4    9.60    7.80
   7  -7  -4   35.80    7.40
  -7   7   4    9.80    8.60
   7   7  -4   19.30    9.10
   7   7  -4   18.10    8.30
  -7   7   4   21.40    8.20
   7   7  -4    8.20   10.00
  -6  -7   4   27.10    9.80
   6  -7  -4   32.70    9.60
   6  -7  -4   26.80    9.50
  -6  -7   4   54.19    9.30
   6   7  -4   26.90    8.80
   6   7  -4   52.99   10.30
  -6   7   4   57.19   11.60
  -6   7   4   39.80    8.90
   6   7  -4   41.00    8.90
  -5  -7   4  306.97   19.70
   5  -7  -4  299.87   19.10
  -5  -7   4  331.97   19.70
   5  -7  -4  300.37   19.40
   5   7  -4  301.97   19.50
   5   7  -4  326.37   20.20
   5   7  -4  302.37   20.40
  -5   7   4  294.67   23.20
  -5   7   4  313.77   20.90
   4  -7  -4   97.39   13.80
  -4  -7   4   92.19   14.00
   4  -7  -4   52.49   24.10
  -4  -7   4  107.59   11.30
  -4   7   4   94.49   16.00
  -4   7   4   97.49   14.40
   4   7  -4  104.09   14.50
   4   7  -4   90.29   13.50
   4   7  -4  103.09   13.70
  -3  -7   4   39.10    9.50
   3  -7  -4   47.20   12.40
  -3  -7   4   55.49   11.30
   3  -7  -4   59.69   13.70
   3  -7  -4   52.19   10.40
   3   7  -4   45.70    9.80
  -3   7   4   56.19   11.60
   3   7  -4   43.90   11.20
  -3   7   4   54.99   11.00
   3   7  -4   38.30    9.00
   2  -7  -4   14.90    6.60
  -2  -7   4   26.50    9.50
  -2  -7   4   24.90    8.00
   2  -7  -4   12.20    8.30
   2  -7  -4   20.70   12.20
   2   7  -4   27.40    8.90
   2   7  -4   33.80    9.20
  -2   7   4   21.50   11.40
  -2   7   4   12.50   10.70
  -2   7   4   25.30    7.30
   2   7  -4   21.00    7.60
  -1  -7   4  143.09   14.00
   1  -7  -4  169.38   12.80
   1  -7  -4  182.98   14.90
  -1  -7   4  153.78   14.30
   1  -7  -4  171.98   20.10
   1   7  -4  171.08   18.00
  -1   7   4  171.68   13.20
  -1   7   4  194.98   19.90
   1   7  -4  171.68   15.70
  -1   7   4  170.48   15.40
   1   7  -4  170.88   16.00
   0  -7  -4  396.66   28.50
   0  -7  -4  377.66   19.20
   0  -7  -4  358.36   20.60
   0  -7  -4  365.36   20.30
   0   7   4  407.26   25.30
   0   7   4  386.26   27.20
   0   7   4  403.86   20.70
   0   7   4  332.17   25.20
   0   7  -4  393.46   21.50
   1  -7   4   16.50    7.60
  -1  -7  -4   34.00    8.30
  -1  -7  -4   39.70    7.70
  -1  -7  -4   25.00    9.00
   1   7   4   29.30   13.50
   1   7   4   32.10   13.60
   1   7   4   34.40   12.40
  -1   7  -4   66.69   10.80
   1   7   4   23.30    6.90
  -2  -7  -4   81.69    9.80
   2  -7   4   50.59    9.80
  -2  -7  -4   56.39    8.70
   2  -7   4   92.89   10.70
   2   7   4   73.89   14.30
  -2   7  -4   80.29   13.10
   2   7   4   62.39   16.70
   2   7   4   70.79   15.60
   3  -7   4  190.78   14.00
  -3  -7  -4  203.98   13.60
   3  -7   4  180.48   13.10
   3   7   4  135.39   21.00
   3   7   4  191.98   28.10
  -3   7  -4  182.28   14.50
   4  -7   4  224.08   16.60
  -4  -7  -4  247.88   14.80
   4  -7   4  204.98   14.90
  -4  -7  -4  219.38   20.60
   4   7   4  191.88   29.10
  -5  -7  -4   25.30    8.50
   5  -7   4   28.90    8.60
   5  -7   4   21.90    6.70
  -5  -7  -4   17.00    8.90
  -5  -7  -4   28.60    6.50
   5   7   4   23.90   10.50
  -6  -7  -4   -1.70    4.40
  -6  -7  -4    0.50    5.80
   6  -7   4   13.40    7.40
   6  -7   4    1.20    6.70
  -6   7  -4   10.40    5.30
   6   7   4   -0.90    8.40
  -8  -8   4   79.29    7.40
   8   8  -4   69.59    7.80
   8   8  -4   74.29    7.90
  -8   8   4   55.09    8.70
  -7  -8   4   18.70    5.60
   7  -8  -4   12.70    5.20
   7  -8  -4   14.00    6.70
  -7  -8   4   27.50    8.20
  -7   8   4    2.90    8.30
   7   8  -4   15.20    6.50
   7   8  -4   20.90    6.30
  -7   8   4   33.10    8.50
  -6  -8   4   58.49    9.10
  -6  -8   4   37.90    9.40
   6  -8  -4   67.99    9.00
  -6   8   4   68.49   11.90
   6   8  -4   38.80   10.70
   6   8  -4   29.90    9.00
  -6   8   4   53.19    9.30
  -5  -8   4   38.60    9.60
  -5  -8   4   49.30    9.40
   5  -8  -4   23.90    8.70
   5   8  -4   36.60   10.00
  -5   8   4   58.99   10.10
  -5   8   4   55.49   11.60
   5   8  -4   41.10   10.70
  -4  -8   4    5.40    8.20
  -4  -8   4   -6.80    5.10
   4  -8  -4   -2.10    8.10
  -4   8   4  -11.30   10.00
   4   8  -4    5.40    6.80
   4   8  -4  -10.30    7.80
  -4   8   4    4.50    8.90
  -3  -8   4   -1.20    7.80
   3  -8  -4    1.10    5.70
  -3  -8   4   -0.90    5.20
   3  -8  -4   -1.20    7.80
   3   8  -4   -0.40    8.90
  -3   8   4   -1.70    6.70
  -3   8   4   -1.80    6.40
   3   8  -4    3.50    5.90
  -2  -8   4   24.50    7.90
  -2  -8   4   37.10    8.60
   2  -8  -4   24.50    9.20
   2  -8  -4   39.60    8.10
   2   8  -4   39.00   10.60
  -2   8   4   33.20   12.50
  -2   8   4   26.00   10.10
   2   8  -4   23.70   10.30
  -1  -8   4  185.18   13.10
   1  -8  -4  185.58   15.60
  -1  -8   4  163.08   14.80
   1  -8  -4  179.58   13.60
   1  -8  -4  146.29   19.10
  -1   8   4  169.38   13.30
   1   8  -4  170.68   14.40
  -1   8   4  129.69   19.50
  -1   8   4  192.98   18.10
   1   8  -4  168.38   15.20
   0  -8  -4   55.89    9.90
   0  -8  -4   77.99   10.20
   0  -8  -4   77.19   13.00
   0   8   4   82.39   14.60
   0   8   4   75.79   13.50
   0   8  -4   57.89   11.40
   0   8   4   63.39   10.10
   0   8   4  114.09   21.50
  -1  -8  -4   25.40    7.70
  -1  -8  -4   26.90    9.90
  -1  -8  -4   25.00    8.60
   1   8   4   19.00    7.50
   1   8   4   24.90   13.10
   1   8   4   -1.10    9.90
  -1   8  -4   24.30    8.00
   1   8   4    6.00   17.40
   2  -8   4   33.10    6.70
  -2  -8  -4   15.70    7.50
  -2  -8  -4   27.80    9.60
  -2  -8  -4   31.00    8.10
   2   8   4   22.70   14.60
  -2   8  -4   43.10    9.10
   2   8   4   16.10   12.40
   3  -8   4   89.39    9.30
  -3  -8  -4   78.39   10.30
   3  -8   4   45.50    9.10
  -3  -8  -4   74.69   16.60
  -3   8  -4   89.89   10.20
   3   8   4   78.49   15.20
  -4  -8  -4  170.48   11.50
   4  -8   4  147.99   11.60
   4  -8   4  180.48   15.60
  -4  -8  -4  169.98   18.30
  -4  -8  -4  178.08   14.60
   4   8   4  171.48   20.40
  -4   8  -4  167.28   13.80
  -5  -8  -4   -2.50    5.80
  -5  -8  -4    6.30    6.70
   5  -8   4    5.20    4.80
   5   8   4    0.10   11.30
  -5   8  -4    8.00    6.60
   6  -9  -4   69.99    7.30
  -6  -9   4   66.39    7.30
  -6  -9   4   58.09    8.00
  -6   9   4   74.99    9.30
  -6   9   4   50.09    9.00
   6   9  -4   75.69    9.10
   6   9  -4   54.09    7.90
   5  -9  -4   62.09    8.50
  -5  -9   4   37.00    7.20
  -5  -9   4   47.10    8.40
  -5   9   4   32.00    9.50
   5   9  -4   35.00    8.60
  -5   9   4   71.19   10.90
   5   9  -4   57.09    9.10
  -4  -9   4   34.90    7.40
  -4  -9   4   51.19    7.70
   4  -9  -4   18.20    8.50
   4   9  -4   53.29    8.80
   4   9  -4    9.60    8.60
  -4   9   4   25.50    9.10
  -4   9   4   30.30   10.80
  -3  -9   4    1.10    5.00
  -3  -9   4    8.90    7.90
   3  -9  -4    1.80    5.80
   3   9  -4  -14.10    8.60
   3   9  -4    0.60    5.20
  -3   9   4    1.30    5.50
  -3   9   4   -8.10    9.70
   2  -9  -4   34.80    9.50
  -2  -9   4   32.40    8.80
  -2  -9   4   32.90    6.70
   2   9  -4   26.60    8.00
   2   9  -4   40.30    8.50
  -2   9   4   35.70    7.90
  -2   9   4   17.50   10.90
   1  -9  -4    4.80    7.30
   1  -9  -4   12.70    8.50
   1   9  -4   11.50    6.60
   1   9  -4    5.70    6.90
  -1   9   4   12.40   11.40
  -1   9   4    4.20    7.40
   0  -9  -4  422.66   25.70
   0  -9  -4  454.95   22.80
   0   9   4  451.05   21.10
   0   9   4  410.76   28.30
   0   9  -4  439.46   24.00
   0   9  -4  470.75   23.20
  -1  -9  -4  244.88   15.90
  -1  -9  -4  235.68   19.90
  -1  -9  -4  200.88   13.20
   1   9   4  194.48   20.00
  -1   9  -4  255.67   17.10
   1   9   4  251.87   19.50
  -2  -9  -4   49.90    7.20
  -2  -9  -4   18.10    8.10
  -2  -9  -4   28.20   10.00
   2   9   4   43.00   11.10
  -2   9  -4   28.90    6.90
   3  -9   4   14.60    5.80
  -3  -9  -4    4.30    5.60
  -3  -9  -4   15.10    7.30
  -3   9  -4   10.60    6.60
   3   9   4   24.50   12.20
  -4  -9  -4    3.80    5.70
   4  -9   4    0.30    3.40
   4  -9   4    2.20    4.60
  -4  -9  -4   -1.60    4.20
  -4   9  -4    1.70    4.40
   4   9   4    6.50    6.80
  -4 -10   4    5.20   10.80
  -4 -10   4    2.20    4.20
   4 -10  -4    3.70    6.20
  -4  10   4    2.90    6.00
   4  10  -4    2.50    4.80
   4  10  -4    2.00    4.10
  -4  10   4    2.40    4.60
  -3 -10   4    6.20    4.50
   3 -10  -4    5.20    4.70
   3  10  -4    9.30    5.10
   3  10  -4    0.10    5.20
  -3  10   4    0.70    5.60
  -3  10   4    0.70    4.20
  -2 -10   4   24.90    6.90
  -2 -10   4   15.00    6.40
   2 -10  -4   13.00    5.80
  -2  10   4    4.70    8.90
   2  10  -4    4.60    6.20
  -2  10   4   12.20    6.10
   2  10  -4   14.90    6.20
   1 -10  -4   -0.10    7.30
   1 -10  -4   -3.30    5.00
  -1  10   4   -0.20    8.40
  -1  10   4   -2.20    4.50
   1  10  -4   -1.80    6.10
   1  10  -4   -6.70    5.30
   0 -10  -4  139.79   11.70
   0 -10  -4  163.48   11.00
   0  10   4  202.88   15.80
   0  10  -4  180.28   11.90
  -1 -10  -4   37.50    7.10
  -1 -10  -4   53.49    7.00
  -1  10  -4   22.80    6.20
   2 -10   4    1.30    4.80
  -2 -10  -4    3.60    4.50
  11   0  -5   -2.20    5.30
  11   0  -5   -0.80    5.70
  11   0  -5    0.70    4.90
 -11   0   5   -1.50    4.20
  10   0  -5   -5.60    6.60
 -10   0   5    2.20    6.00
  10   0  -5    4.90    5.70
  10   0  -5   -3.10    6.40
   9   0  -5   35.00   12.50
   9   0  -5    4.40    8.20
   9   0  -5   11.80   10.40
  -9   0   5    8.70    9.30
   8   0  -5    2.60    8.40
  -8   0   5    1.30    9.00
   8   0  -5   -1.70    7.20
   8   0  -5    4.00   10.60
   8   0  -5   -1.30    9.40
   7   0  -5   84.39   13.70
  -7   0   5   97.89   12.00
   7   0  -5   80.19   11.90
   7   0  -5   46.70   14.60
   7   0  -5   72.29   12.50
   7   0  -5   72.99    9.70
  -6   0   5   12.10    8.50
   6   0  -5    7.00    7.80
   6   0  -5    3.90    8.40
   6   0  -5   -2.60   11.30
   6   0  -5   12.30    7.60
   5   0  -5   30.70    9.90
   5   0  -5   38.40   11.20
   5   0  -5   53.19    9.00
   5   0  -5   44.10    6.50
   4   0  -5   -5.10    4.70
   4   0  -5   -7.80    7.40
   4   0  -5    3.80    4.80
   3   0  -5  179.38   10.70
   3   0  -5  195.48   14.90
   2   0  -5   -0.20    3.40
   2   0  -5   -6.40    5.70
   1   0  -5   73.39    8.10
   1   0  -5   65.19    4.90
   1   0  -5   65.69    7.70
   0   0  -5    1.10    1.20
   0   0  -5    0.70    1.30
   0   0  -5    3.60    3.80
  -1   0  -5   42.90    4.30
  -1   0  -5   43.20    8.00
  -2   0  -5    0.60    2.30
  -2   0  -5   -2.50    6.10
   3   0   5    5.60    4.60
   3   0   5   11.10    7.50
  -3   0  -5    1.20    3.00
   3   0   5   -2.50    9.60
  -3   0  -5    0.40    2.30
   4   0   5    2.00   11.50
   4   0   5   -1.50    6.80
  -4   0  -5    3.90    4.70
   4   0   5   -3.50    6.00
  -4   0  -5   -2.40    3.00
   4   0   5   -6.50    7.30
   4   0   5   -0.20    6.90
   5   0   5   75.09   10.50
   5   0   5   86.59   17.90
   5   0   5   88.39   11.70
  -5   0  -5   69.29    7.30
   6   0   5    0.50    7.60
   6   0   5   -4.70    8.70
   6   0   5    6.30   10.90
  -6   0  -5   -5.10    5.40
  -6   0  -5    3.90    4.60
   7   0   5   36.50   11.00
   7   0   5   41.90   17.40
   7   0   5   52.79    8.60
  -7   0  -5   41.10    6.80
   8   0   5  -13.10    5.00
  -8   0  -5    9.30    5.20
  -8   0  -5   12.30    9.60
   8   0   5   -2.00   12.80
  11  -1  -5   26.80    6.90
 -11  -1   5   24.10    5.80
  11  -1  -5   26.50    8.60
 -11   1   5   33.00    6.70
  11   1  -5   40.90    7.20
  11   1  -5   23.20    7.90
  11   1  -5   19.10    8.10
  11   1  -5   21.90    8.70
  10  -1  -5  146.09   16.40
  10  -1  -5  133.99   11.70
  10  -1  -5  159.28   17.10
 -10  -1   5  144.79   14.60
  10   1  -5  166.38   12.90
  10   1  -5  168.38   14.30
 -10   1   5  165.88   15.00
  10   1  -5  152.58   17.10
  -9  -1   5   -6.70    9.30
   9  -1  -5   15.30   10.90
   9  -1  -5    3.80    8.90
   9  -1  -5    0.70    9.80
  -9   1   5   18.10    9.80
   9   1  -5   -1.50    9.90
   9   1  -5   -0.80    7.60
   9   1  -5    9.20    8.20
  -8  -1   5  -13.40    9.10
   8  -1  -5    1.70    9.40
   8  -1  -5   -1.80    8.50
   8  -1  -5   -2.60    7.10
   8   1  -5    6.30    9.70
  -8   1   5  -12.30    8.30
   8   1  -5    1.40    7.00
   8   1  -5    9.20   10.50
   7  -1  -5   97.19   14.90
   7  -1  -5   76.29   12.40
  -7  -1   5   79.29   11.90
   7  -1  -5   78.99   11.60
   7   1  -5   87.89   12.90
   7   1  -5   64.79   12.90
   7   1  -5   66.29   10.50
  -7   1   5   75.19   11.50
   7   1  -5   63.39   18.00
  -6  -1   5   11.00    8.30
   6  -1  -5   13.00    8.40
   6  -1  -5   16.40    8.90
   6  -1  -5   31.50   12.00
  -6  -1   5    1.40    8.00
   6  -1  -5   22.10    8.60
   6   1  -5   19.60    7.20
   6   1  -5   13.50   11.50
  -6   1   5   18.00    8.70
   6   1  -5   20.80    7.00
   6   1  -5   24.00    8.40
   5  -1  -5  385.26   18.20
   5  -1  -5  400.26   19.60
   5  -1  -5  395.56   24.40
   5   1  -5  389.16   23.10
   5   1  -5  347.77   18.00
   4  -1  -5   82.59    8.80
   4  -1  -5   72.89   13.40
   4  -1  -5   73.49   12.20
   4  -1  -5   88.19    8.30
   4   1  -5   80.39   12.80
   4   1  -5   93.79    8.10
   4   1  -5   80.29    8.20
   3  -1  -5   -0.20    7.20
   3  -1  -5    3.70    8.70
   3  -1  -5   16.50    4.50
   3  -1  -5    4.00    4.60
   3   1  -5   -5.20    7.10
   3   1  -5   10.90    5.10
   3   1  -5    7.70    4.40
   2  -1  -5  191.98   10.20
   2  -1  -5  183.18   13.00
   2  -1  -5  185.58   17.10
   2   1  -5  176.58    9.90
   2   1  -5  171.18   14.80
  -2   1   5  194.68    9.20
   1  -1  -5  203.18   11.40
   1  -1  -5  212.38   12.70
   1  -1  -5  214.88   18.50
   1  -1  -5  218.08    9.40
   1   1  -5  215.18    9.80
   1   1  -5  191.08   13.40
   0  -1  -5   82.19   13.90
   0  -1  -5   84.19    6.10
   0   1  -5   99.69    5.60
  -1  -1  -5    2.40    1.30
  -1  -1  -5    2.80    6.50
  -1  -1  -5   -2.00    5.00
  -1   1  -5    2.80    2.40
  -2  -1  -5   55.99   11.50
  -2  -1  -5   43.70    9.10
  -2   1  -5   66.29    4.80
   3  -1   5   77.19   10.60
   3  -1   5   81.69    9.20
  -3  -1  -5   76.39    5.40
  -3  -1  -5   72.79    3.90
   3  -1   5  103.29   14.40
   3  -1   5   70.79    9.20
   3  -1   5   87.29   10.80
   3   1   5   91.69   13.20
  -3   1  -5   70.09    8.00
   3   1   5   83.79   10.70
  -3   1  -5   70.99    6.20
   4  -1   5   73.79   13.70
  -4  -1  -5   66.09    6.90
   4  -1   5   79.99   10.90
   4  -1   5   59.29    7.70
   4  -1   5   69.79   10.50
  -4  -1  -5   52.29    5.50
   4  -1   5   67.79   10.60
   4  -1   5   57.19   10.40
   4   1   5   52.69    9.20
  -4   1  -5   66.59    7.20
   4   1   5   75.39   10.80
   4   1   5   77.49   15.40
  -4   1  -5   55.09    8.00
   5  -1   5   69.69   12.30
  -5  -1  -5   55.49    6.70
   5  -1   5   72.89   18.20
   5  -1   5   63.29    9.10
   5  -1   5   70.99   11.50
   5  -1   5   79.39   10.80
   5  -1   5   65.09   10.80
  -5   1  -5   67.09    7.40
   5   1   5   72.59   10.80
  -5   1  -5   79.09    7.80
   5   1   5   70.79   14.20
   5   1   5   76.59   11.90
   6  -1   5   -1.40    8.20
   6  -1   5    6.10    7.20
  -6  -1  -5    0.10    5.00
  -6  -1  -5   -0.90    4.20
   6  -1   5   -4.70   16.70
  -6   1  -5    2.50    4.70
   6   1   5    0.70    8.80
   6   1   5   -1.30   14.20
  -6   1  -5    7.50    5.00
  -7  -1  -5    1.10    5.30
   7  -1   5    9.80   20.00
   7  -1   5    2.30    5.50
   7  -1   5   -0.80    6.60
  -7   1  -5    4.70    9.10
   7   1   5    0.50   10.50
   7   1   5  -11.50    8.40
  -7   1  -5   -0.90    4.60
   8  -1   5   11.60    5.10
  -8  -1  -5    8.10    9.40
   8  -1   5    4.00    5.60
   8  -1   5   -9.40   21.60
  -8  -1  -5    9.10    5.00
  -8   1  -5    3.40    4.70
   8   1   5   11.70   11.40
   8   1   5    7.80    8.20
  -8   1  -5   17.70    9.70
 -11  -2   5   -5.60    4.20
  11  -2  -5    1.90    4.80
  11  -2  -5   -2.70    5.60
  11   2  -5   -2.50    5.10
 -11   2   5    3.50    5.40
  11   2  -5   -3.50    6.50
  11   2  -5    2.80    7.70
  11   2  -5    0.60    5.30
  10  -2  -5   48.20    9.20
 -10  -2   5   34.10    9.50
  10  -2  -5   36.40    9.50
  10  -2  -5   31.90   10.90
 -10   2   5   45.20    8.50
  10   2  -5   48.50    8.50
  10   2  -5   16.00    9.00
  10   2  -5   43.60    9.50
   9  -2  -5   33.90    9.10
   9  -2  -5   26.90   10.40
  -9  -2   5   22.30    8.10
   9  -2  -5   19.50    8.30
   9   2  -5   33.30    9.50
  -9   2   5   22.10   10.10
   9   2  -5   21.60   10.50
   9   2  -5   17.20    7.10
   8  -2  -5    2.90    7.70
   8  -2  -5   -5.30    9.00
   8  -2  -5   10.00   10.30
  -8  -2   5   -0.20    6.40
   8   2  -5   -5.80    7.90
   8   2  -5   -2.50    6.30
   8   2  -5    6.30   10.70
  -8   2   5    9.00    8.90
  -7  -2   5    5.40    8.90
   7  -2  -5    4.90    8.70
   7  -2  -5   16.20    6.90
   7  -2  -5   -3.00   10.00
   7   2  -5   12.80    7.70
   7   2  -5   13.40    9.50
   7   2  -5    5.40    6.10
  -7   2   5    6.10    8.20
   6  -2  -5   94.39   12.60
   6  -2  -5   81.69   11.50
   6  -2  -5   63.69   14.30
   6  -2  -5   78.69   11.20
  -6  -2   5   75.29   11.00
  -6  -2   5   87.99   12.20
   6   2  -5   64.19    8.80
   6   2  -5   61.59   13.60
   6   2  -5  101.29   13.60
   6   2  -5   85.69   12.30
  -6   2   5   82.49   10.70
   5  -2  -5   58.69    8.60
   5  -2  -5   47.90    9.40
   5  -2  -5   59.09    7.70
   5  -2  -5   49.70   11.70
   5   2  -5   35.40   18.30
   5   2  -5   65.49   12.90
   4  -2  -5   67.39    8.80
   4  -2  -5   77.49    8.80
   4  -2  -5   74.29   14.50
   4  -2  -5   73.19   12.40
   4   2  -5   84.99    9.20
   4   2  -5   81.09    8.20
  -4   2   5   98.59   13.20
   4   2  -5   69.29   12.30
   3  -2  -5  214.48   16.60
   3  -2  -5  206.18   20.80
   3  -2  -5  229.08   11.70
   3  -2  -5  229.98   12.60
   3   2  -5  230.98   17.40
   3   2  -5  229.18   12.30
   3   2  -5  250.27   13.40
  -3   2   5  220.28   14.60
   2  -2  -5   -7.30    4.10
   2  -2  -5   -5.60    8.90
   2  -2  -5   -4.70    6.20
   2   2  -5    5.30    3.30
   2   2  -5   -9.20    6.50
   2   2  -5    1.10    4.10
   1  -2  -5   53.29    5.40
   1  -2  -5   49.99   13.30
   1   2  -5   52.69    5.80
   1   2  -5   56.19   10.50
   0  -2  -5   -3.90    8.50
   0  -2  -5    4.40    1.80
   0  -2  -5    7.30    3.50
   0   2  -5   -1.80    5.50
   0   2  -5   -0.50    3.50
  -1  -2  -5  267.77   11.30
  -1  -2  -5  276.27   22.50
  -1  -2  -5  274.77   19.90
  -1   2  -5  273.07   12.20
  -2  -2  -5    0.60    2.00
  -2  -2  -5   -5.90    6.80
  -2  -2  -5   -7.90    6.40
  -2   2  -5   -0.20    2.70
  -3  -2  -5    4.00    2.80
   3  -2   5    7.90    6.70
   3  -2   5    3.10    6.80
   3  -2   5    1.80   13.00
   3  -2   5   -1.00    4.70
   3  -2   5    3.10    7.60
   3  -2   5    6.50    7.70
  -3  -2  -5    2.30    1.80
  -3   2  -5    3.10    4.60
  -3   2  -5   -6.70    3.60
   3   2   5   -7.80   11.00
   3   2   5   15.20    7.30
  -4  -2  -5  169.38    9.20
   4  -2   5  175.08   14.80
  -4  -2  -5  159.88   10.40
   4  -2   5  171.98   15.50
   4  -2   5  159.08   13.60
   4  -2   5  172.38   13.40
   4  -2   5  166.68   22.10
  -4   2  -5  159.28    9.70
   4   2   5  171.88   14.60
   4   2   5  157.48   25.80
  -4   2  -5  167.98   10.50
   5  -2   5   69.99   21.10
   5  -2   5   68.79   11.40
   5  -2   5   59.99   11.20
   5  -2   5   41.90   10.20
  -5  -2  -5   68.79    6.50
   5  -2   5   64.69    9.60
  -5   2  -5   62.09    8.00
   5   2   5   52.79   15.70
  -5   2  -5   36.30    6.70
   5   2   5   54.09   11.10
   6  -2   5   50.89    8.80
   6  -2   5   65.39   24.40
  -6  -2  -5   35.10    5.80
   6  -2   5   33.70   10.70
   6  -2   5   38.30   10.20
   6  -2   5   46.20    8.70
   6   2   5   34.20   10.40
  -6   2  -5   43.80    7.20
   6   2   5   38.00   16.30
   7  -2   5   21.20   25.40
   7  -2   5   11.70    8.90
  -7  -2  -5   13.50    4.90
   7  -2   5    1.10    7.80
   7   2   5   10.70   15.20
   7   2   5   13.40    9.40
  -7   2  -5   20.80    6.00
  -8  -2  -5   27.10    6.20
   8  -2   5   12.10    7.60
  -8  -2  -5   25.80    8.70
   8  -2   5   10.50   11.90
   8  -2   5   21.60    5.90
   8   2   5   28.50   11.80
  -8   2  -5   29.50    7.80
  -8   2  -5   24.90    7.40
  -8   2  -5   28.70    4.90
   8   2   5   37.30    7.30
  11  -3  -5  119.39    9.10
 -11  -3   5  105.59   10.40
  11  -3  -5  102.29   10.00
  11   3  -5  114.09    9.60
 -10  -3   5  -11.50    7.60
  10  -3  -5   -6.80    6.20
  10  -3  -5    1.80    7.20
  10  -3  -5   -7.50    8.00
 -10   3   5    2.10    5.80
  10   3  -5    7.90    7.10
  10   3  -5   -7.40    5.30
  10   3  -5   -5.00    5.30
   9  -3  -5   15.90    7.80
   9  -3  -5    7.70   10.30
  -9  -3   5   22.10   10.20
   9  -3  -5   15.50    9.40
   9   3  -5   30.50   11.30
  -9   3   5   11.30    9.40
   9   3  -5   12.80    9.90
   9   3  -5   17.40    7.30
  -9   3   5   26.60   11.40
   8  -3  -5    7.30    9.40
   8  -3  -5    6.20    8.00
  -8  -3   5   26.70   10.20
   8  -3  -5   16.20   10.40
  -8   3   5   29.00   11.20
   8   3  -5   -1.40    9.00
   8   3  -5    4.20    8.80
  -8   3   5   -4.20    9.10
   8   3  -5    4.60   10.70
  -7  -3   5    4.50    7.60
   7  -3  -5    3.20    6.60
  -7  -3   5    3.40    8.40
   7  -3  -5   -3.10    8.10
   7  -3  -5    2.80   10.30
  -7   3   5    3.60    9.70
   7   3  -5    6.00    5.70
  -7   3   5   -0.80    8.70
   7   3  -5    6.60    8.90
   7   3  -5   -4.40    6.70
   6  -3  -5   74.69   16.10
  -6  -3   5   93.59   12.80
   6  -3  -5  126.59   15.80
   6  -3  -5   89.69   13.20
   6  -3  -5   82.29   11.70
  -6  -3   5   77.99    9.60
   6  -3  -5   87.59   17.90
   6   3  -5  107.39   14.20
  -6   3   5   77.09   15.40
   6   3  -5   93.39   10.90
   6   3  -5  103.19   13.50
   6   3  -5   92.19   16.40
  -6   3   5   90.99   11.40
   6   3  -5   91.39   10.20
  -6   3   5   91.89   13.90
   5  -3  -5   70.69   10.50
   5  -3  -5   59.39    8.20
   5  -3  -5   52.79   12.70
  -5  -3   5   86.29   10.70
  -5  -3   5   72.19   11.00
   5   3  -5   85.59   12.80
   5   3  -5   71.99   12.60
  -5   3   5   77.69   13.50
   5   3  -5   71.99    8.70
  -5   3   5   75.29   13.50
   5   3  -5   50.89    9.80
   5   3  -5   64.69   13.70
   4  -3  -5   92.89   10.00
   4  -3  -5   98.89   14.20
   4  -3  -5  117.59    9.30
   4  -3  -5   80.99   15.80
  -4   3   5  118.29   12.90
   4   3  -5   90.39   10.00
   4   3  -5  119.19   15.30
   3  -3  -5   24.40    6.00
   3  -3  -5   23.90    9.20
   3  -3  -5   35.40   10.30
   3  -3  -5   42.10    6.70
   3   3  -5   31.70   10.30
   3   3  -5   35.40    7.30
   3   3  -5   47.70    6.80
  -3   3   5   45.30    8.60
   2  -3  -5    6.40    7.50
   2  -3  -5    7.10    3.70
   2  -3  -5    2.20    3.90
   2  -3  -5   -3.70    8.70
   2   3  -5   10.70    8.80
   2   3  -5    4.60    3.60
   2   3  -5   -3.10    4.20
   1  -3  -5  448.86   30.70
   1  -3  -5  507.95   19.20
   1   3  -5  471.65   20.30
   1   3  -5  505.35   25.20
   1   3  -5  455.15   19.50
   0  -3  -5   -0.70    2.70
   0  -3  -5   14.80    8.20
   0  -3  -5   -3.60    8.70
   0   3  -5    7.90    7.70
   0   3  -5   -3.60    3.00
   0   3  -5   -2.20    4.60
  -1  -3  -5  -14.30    8.80
  -1  -3  -5    0.70    7.80
  -1  -3  -5    4.30    2.50
  -1  -3  -5    0.30    3.70
  -1   3  -5    6.10    4.10
  -1   3  -5    7.50    4.10
   2  -3   5    3.50    6.20
   2  -3   5    9.90    6.70
  -2  -3  -5    2.20    3.40
   2  -3   5    3.60    7.20
   2  -3   5   -8.30   16.20
   2  -3   5    7.70    7.00
   2  -3   5    2.60    7.70
  -2  -3  -5    1.30    2.30
   2   3   5   -5.50    8.40
  -2   3  -5   -0.20    3.10
   2   3   5   12.50   11.90
  -2   3  -5    2.40    3.70
   3  -3   5   48.60    9.90
   3  -3   5   44.10    9.20
   3  -3   5   37.70    9.40
  -3  -3  -5   44.60    4.60
   3  -3   5   53.59    7.70
   3  -3   5   69.49   20.70
  -3  -3  -5   36.90    6.20
   3  -3   5   44.90    9.10
   3   3   5   55.79   11.20
   3   3   5   43.20   11.00
  -3   3  -5   39.40    6.40
  -3   3  -5   39.50    6.30
   4  -3   5  314.57   44.10
   4  -3   5  297.97   19.20
   4  -3   5  290.17   19.60
   4  -3   5  293.37   19.40
   4  -3   5  286.47   18.00
  -4  -3  -5  299.37   13.90
  -4   3  -5  303.67   16.20
  -4   3  -5  313.17   15.50
   4   3   5  302.57   30.40
   5  -3   5  597.94   54.49
   5  -3   5  592.94   26.50
   5  -3   5  580.64   27.30
  -5  -3  -5  497.25   22.40
   5  -3   5  586.24   28.60
   5  -3   5  553.84   28.10
   5   3   5  563.94   39.30
  -5   3  -5  551.24   25.40
   5   3   5  516.85   27.20
  -5   3  -5  604.24   24.80
   6  -3   5    0.40    5.80
   6  -3   5   -0.90    8.10
   6  -3   5   12.00    7.50
  -6  -3  -5    5.90    5.00
   6  -3   5    8.40   23.10
   6  -3   5    0.60    8.50
   6   3   5   -9.70    7.70
  -6   3  -5    5.60    5.20
   6   3   5    0.20   13.30
   7  -3   5   -6.50    5.00
   7  -3   5    8.40    6.10
   7  -3   5   -3.00    7.50
  -7  -3  -5    5.10    4.90
   7  -3   5    6.30   18.40
   7   3   5    3.90   10.10
  -7   3  -5    6.10    9.20
  -7   3  -5    3.70    5.20
   7   3   5    2.60    5.60
   8  -3   5   -5.50    9.10
   8  -3   5    1.50    4.50
   8  -3   5   -2.60    4.10
  -8  -3  -5   -4.30    7.30
  -8   3  -5   -9.50    8.20
   8   3   5   -0.60    4.10
   8   3   5    7.60   13.20
  10  -4  -5   15.90    6.00
  10  -4  -5   11.60    9.10
  10  -4  -5    7.00    7.60
 -10  -4   5    7.10    5.80
  10   4  -5   19.20    7.20
 -10   4   5   21.40    7.00
  10   4  -5   19.90    6.40
  -9  -4   5  104.29   13.10
   9  -4  -5   39.20   11.40
   9  -4  -5   99.59   11.50
   9  -4  -5   61.79   11.10
   9   4  -5   85.39   11.60
   9   4  -5   80.99   11.20
  -9   4   5   81.49   10.40
  -9   4   5   98.39   14.50
   8  -4  -5  -13.30    7.90
   8  -4  -5   -9.00    9.00
  -8  -4   5   -4.20    5.70
   8  -4  -5   -4.70    7.50
  -8   4   5    7.00    7.80
   8   4  -5    3.20   10.50
   8   4  -5    7.50    8.80
   8   4  -5   11.00    8.50
  -8   4   5    2.00    9.50
  -7  -4   5   70.69   10.50
  -7  -4   5   57.89   11.70
   7  -4  -5   51.59   13.40
   7  -4  -5   72.79   12.60
   7  -4  -5   34.50   10.40
  -7   4   5   74.39   12.90
   7   4  -5   71.79   12.10
   7   4  -5   49.40   12.30
   7   4  -5   56.89   11.00
   7   4  -5   57.39   11.10
  -7   4   5   79.19   12.00
  -6  -4   5   34.10    8.20
   6  -4  -5   12.50    9.10
  -6  -4   5   23.40    8.90
   6   4  -5   15.40    8.00
   6   4  -5   21.40    8.10
  -6   4   5   48.70   12.00
   6   4  -5   25.90    8.90
  -6   4   5   20.20    9.20
   6   4  -5   31.30   10.00
  -5  -4   5  177.18   14.70
   5  -4  -5  121.59   18.80
   5  -4  -5  181.18   14.80
  -5  -4   5  189.58   15.00
   5  -4  -5  152.28   20.50
   5  -4  -5  142.19   11.50
   5   4  -5  157.68   16.40
   5   4  -5  143.69   16.00
  -5   4   5  167.38   15.90
   5   4  -5  167.48   16.50
  -5   4   5  160.28   19.70
   5   4  -5  161.08   13.50
   5   4  -5  136.99   13.20
   4  -4  -5   45.70    9.10
   4  -4  -5   28.60    7.70
  -4  -4   5   32.90    9.00
   4  -4  -5   35.80    7.40
  -4  -4   5   29.10    8.80
   4  -4  -5   36.70   11.90
  -4   4   5   47.00    9.70
   4   4  -5   32.20   11.90
  -4   4   5   39.80   10.60
  -4   4   5   46.80    8.70
   4   4  -5   48.10    9.30
   4   4  -5   31.10   10.80
  -4   4   5   24.10    9.40
   4   4  -5   39.20    8.60
   3  -4  -5  134.59    9.30
  -3  -4   5   93.19    9.70
   3  -4  -5  125.49   10.60
   3  -4  -5  109.29   15.00
  -3   4   5  124.99   11.40
   3   4  -5   93.29   10.40
   3   4  -5   96.49   13.50
  -3   4   5  113.69   14.10
   3   4  -5   95.29    9.30
   3   4  -5  110.99   15.60
   2  -4  -5  197.68   19.40
   2  -4  -5  187.18   22.30
   2  -4  -5  206.38   11.80
   2  -4  -5  211.88   12.40
   2   4  -5  187.08   17.90
   2   4  -5  213.38   12.40
   2   4  -5  219.18   13.70
   1  -4  -5  289.97   13.30
   1  -4  -5  265.37   26.50
   1  -4  -5  296.17   23.30
   1  -4  -5  301.57   14.30
   1   4  -5  287.17   20.50
   1   4  -5  285.17   15.60
   1   4  -5  286.67   14.70
   0  -4  -5   52.89    6.20
   0  -4  -5   53.29   14.70
   0   4  -5   44.80    7.10
   0   4   5   54.09    9.90
   0   4  -5   54.39    7.00
   0   4   5   50.99   10.80
   0   4  -5   55.69   11.70
   1  -4   5  128.79   12.80
  -1  -4  -5  171.98   11.70
   1  -4   5  106.29   14.20
   1  -4   5  110.09   11.90
   1  -4   5  116.29   12.10
  -1  -4  -5  139.09    8.20
   1  -4   5  151.88   12.70
  -1   4  -5  141.69   10.40
  -1   4  -5  149.88    9.80
   1   4   5  175.18   24.80
   1   4   5  122.79   13.90
   1   4   5  155.38   16.10
   1   4   5  144.39   15.30
   2  -4   5   -3.90   12.20
  -2  -4  -5   19.60    6.00
   2  -4   5   13.40    7.30
   2  -4   5    3.30    6.60
  -2  -4  -5   10.90    3.50
   2  -4   5   11.60    7.40
   2  -4   5   20.30    8.60
   2   4   5   -3.70    8.60
   2   4   5    1.90    9.40
   2   4   5    9.10   11.70
   2   4   5   18.50    7.70
  -2   4  -5   15.90    5.50
  -2   4  -5    7.80    5.50
   3  -4   5   -6.70    4.40
   3  -4   5   -4.70    8.10
   3  -4   5   -3.80    8.20
   3  -4   5   -4.30   14.60
   3  -4   5    3.60    5.20
  -3  -4  -5   -1.10    3.70
   3  -4   5    1.70    7.30
   3   4   5    5.20    8.90
  -3   4  -5    3.00    4.60
  -3   4  -5   -2.10    4.40
   3   4   5   15.70   14.10
  -4  -4  -5  109.09    8.40
   4  -4   5   91.79   13.20
   4  -4   5  104.49   13.50
   4  -4   5   96.79   13.70
   4  -4   5  102.09   14.40
   4  -4   5  101.99   20.80
   4  -4   5  118.89   12.10
   4   4   5  103.89   17.10
  -4   4  -5   98.59   10.20
  -4   4  -5  113.19   10.10
   4   4   5  119.79   17.40
   5  -4   5  346.87   19.80
   5  -4   5  348.67   33.50
  -5  -4  -5  314.07   15.40
   5  -4   5  329.77   19.60
   5  -4   5  316.17   19.20
   5  -4   5  314.97   19.80
  -5  -4  -5  308.67   15.60
   5   4   5  301.77   32.50
  -5   4  -5  326.27   17.50
   6  -4   5   -6.10    7.50
   6  -4   5   -8.90    6.70
   6  -4   5   -7.30   15.30
   6  -4   5   -0.30    7.70
   6  -4   5    3.20    6.00
  -6  -4  -5    5.20    4.50
   6   4   5    3.30   10.10
  -6   4  -5    4.10    4.90
  -6   4  -5   -1.30    9.40
   7  -4   5    3.40    5.60
  -7  -4  -5   10.00    5.40
   7  -4   5   -5.50    4.20
   7  -4   5  -14.90    9.20
   7  -4   5    1.70    6.90
   7  -4   5    3.30    4.30
  -7  -4  -5    0.00    4.20
  -7   4  -5   -7.90    7.30
   7   4   5    3.40    9.50
  -7   4  -5   -2.40    4.60
   8  -4   5    2.00    4.20
  -8  -4  -5   12.70    7.80
   8   4   5    3.60    8.10
  10  -5  -5   12.00    4.90
 -10  -5   5   28.30    5.60
  10   5  -5   24.80    5.90
 -10   5   5   21.50    6.70
  10   5  -5   32.40    6.70
 -10   5   5   15.70    5.60
  10   5  -5   50.69    7.50
   9  -5  -5   26.30    9.50
  -9  -5   5   39.30    7.70
   9  -5  -5   31.90    8.20
   9   5  -5   37.70   10.30
  -9   5   5   25.10    7.50
   9   5  -5   37.00    7.60
   9   5  -5   15.70    6.30
  -9   5   5   20.80    9.20
   8  -5  -5   -7.60    6.60
   8  -5  -5   12.60    6.20
  -8  -5   5    2.10    5.30
  -8  -5   5   11.60    6.70
   8  -5  -5   14.70   11.20
  -8   5   5   13.00    7.70
   8   5  -5    4.70   10.60
   8   5  -5   10.70    6.80
   8   5  -5   14.80    8.40
   7  -5  -5  210.58   15.90
  -7  -5   5  203.98   16.40
  -7  -5   5  225.68   17.40
   7  -5  -5  233.58   21.50
   7   5  -5  225.38   15.70
  -7   5   5  207.38   17.50
   7   5  -5  211.68   19.70
   7   5  -5  193.18   17.60
  -6  -5   5   59.79   11.00
   6  -5  -5   63.99   11.60
  -6  -5   5   46.60   10.30
   6   5  -5   60.29   13.20
   6   5  -5   56.49   10.60
   6   5  -5   67.39   11.30
  -6   5   5   44.10   12.10
  -5  -5   5   -0.30    7.90
  -5  -5   5    2.80    8.30
   5  -5  -5   -2.30    9.40
   5  -5  -5   -1.90    7.70
   5   5  -5   -1.20    6.30
   5   5  -5   11.30    7.60
   5   5  -5   -0.30    6.70
  -5   5   5   -0.50    8.50
   4  -5  -5    7.40   13.50
   4  -5  -5   -5.70    4.50
  -4  -5   5    2.60    7.60
   4  -5  -5   -3.10    8.50
  -4  -5   5    9.00    7.80
   4  -5  -5    7.90    7.30
  -4   5   5   11.70    9.10
   4   5  -5  -15.90    7.80
  -4   5   5    5.90    7.80
   4   5  -5    8.60   12.30
   4   5  -5    0.00    5.60
   4   5  -5    5.80    7.50
  -3  -5   5  297.87   18.00
   3  -5  -5  301.87   16.00
  -3  -5   5  302.57   17.70
   3  -5  -5  341.27   25.50
   3  -5  -5  327.87   17.90
  -3   5   5  308.07   20.20
  -3   5   5  285.17   19.90
  -3   5   5  329.37   21.60
   3   5  -5  316.57   18.80
   3   5  -5  292.17   18.80
   3   5  -5  272.17   24.20
   3   5  -5  257.67   24.70
  -3   5   5  304.07   18.00
   2  -5  -5  348.57   16.50
  -2  -5   5  321.47   18.60
  -2  -5   5  339.47   19.40
   2  -5  -5  310.57   17.30
  -2   5   5  315.07   17.70
  -2   5   5  356.56   21.30
  -2   5   5  322.67   17.50
  -2   5   5  325.77   20.80
   2   5  -5  335.37   19.50
   2   5  -5  355.06   17.50
   2   5  -5  320.27   24.80
  -2   5   5  336.17   22.20
   1  -5  -5    1.20    6.90
   1  -5  -5   27.70    6.30
  -1  -5   5   30.00    8.50
  -1  -5   5   14.20    7.60
   1  -5  -5   16.80    5.40
   1   5  -5   22.20    6.80
  -1   5   5   26.20    7.20
  -1   5   5   31.20    8.00
  -1   5   5   34.20    8.80
  -1   5   5   23.90    9.70
   1   5  -5   20.80    5.20
   1   5  -5   26.10    9.50
  -1   5   5   22.50   10.10
   1   5  -5   30.50   10.00
   0  -5   5   23.30    5.80
   0  -5  -5   16.30    6.50
   0  -5   5   25.00    7.50
   0  -5   5   26.10    7.90
   0  -5  -5   26.50    5.50
   0  -5  -5   23.80    4.80
   0   5   5   30.30   10.70
   0   5   5   26.00    8.90
   0   5   5   42.90   11.50
   0   5  -5   18.30    5.10
   0   5  -5   18.60    6.60
   0   5  -5   20.60   11.80
   1  -5   5    1.80    7.00
  -1  -5  -5    2.40    4.00
   1  -5   5    1.50    6.70
  -1  -5  -5   -1.10    6.60
   1  -5   5    0.40    6.40
  -1  -5  -5   -0.60    3.80
   1   5   5    1.40    9.20
   1   5   5   -9.00    7.00
   1   5   5    6.00    9.20
   1   5   5    8.60   11.10
  -1   5  -5   -3.00    4.10
  -1   5  -5   -2.60   12.10
  -1   5  -5    6.00    5.60
   2  -5   5   26.30   10.40
  -2  -5  -5   66.29    6.90
   2  -5   5   88.49   11.80
   2  -5   5   48.00    8.80
   2  -5   5   50.29    9.20
   2  -5   5   43.00    8.70
  -2  -5  -5   55.29    6.50
   2   5   5   67.69   10.70
  -2   5  -5   50.39    7.60
  -2   5  -5   41.00    7.80
   2   5   5   63.99   15.30
   2   5   5   51.69   13.70
   2   5   5   59.49   12.20
   3  -5   5  100.39   15.60
   3  -5   5  163.28   12.40
   3  -5   5  120.89   13.60
   3  -5   5  151.78   12.90
  -3  -5  -5  147.49    9.80
  -3  -5  -5  148.69   10.30
   3  -5   5  166.18   14.40
  -3   5  -5  148.19   12.40
   3   5   5  107.09   19.90
   3   5   5  155.68   16.80
  -3   5  -5  138.19   11.20
   4  -5   5   87.99   15.90
   4  -5   5  116.69   13.10
   4  -5   5   92.49   11.70
   4  -5   5  113.69   12.40
  -4  -5  -5  100.49    9.90
  -4  -5  -5   95.49    8.50
   4  -5   5  105.79   13.40
   4  -5   5   99.39   12.60
   4   5   5  127.29   16.40
  -4   5  -5   91.89   10.30
   4   5   5   94.69   17.10
  -4   5  -5  104.19   11.50
   5  -5   5   16.70    8.70
   5  -5   5    6.20    7.60
   5  -5   5    2.00   10.90
   5  -5   5   15.30    7.20
  -5   5  -5   12.40    6.90
  -5   5  -5   19.90    6.50
   5   5   5   18.60   14.80
   6  -5   5   17.50    6.60
  -6  -5  -5    6.80    4.80
   6  -5   5   11.90    7.80
   6  -5   5   10.80    7.20
   6  -5   5    9.60    7.50
  -6   5  -5   10.90    5.30
   6   5   5    1.40    9.40
   7  -5   5    4.20    4.10
   7  -5   5   -0.70    5.00
  -7  -5  -5    4.30    5.00
   7  -5   5    2.70    4.50
   7   5   5    1.40    8.80
  -9  -6   5   18.80    6.00
   9  -6  -5    2.30    5.20
  -9   6   5    4.90    5.60
   9   6  -5    5.80    5.70
  -9   6   5   18.50    7.00
   9   6  -5    6.10    5.00
   9   6  -5    3.40    6.70
   8  -6  -5   12.90    6.90
   8  -6  -5    5.40    7.60
  -8  -6   5    5.90    5.30
  -8  -6   5   11.80    8.40
   8   6  -5    4.30    9.60
   8   6  -5    4.10    6.10
   8   6  -5   -4.70    7.00
  -8   6   5    7.70    6.50
  -8   6   5   -3.40    8.50
  -7  -6   5   16.00    8.70
   7  -6  -5   26.90    9.10
  -7  -6   5   27.90    8.30
   7  -6  -5   21.60   10.00
   7   6  -5   18.80    8.90
   7   6  -5   44.00   10.30
   7   6  -5   25.50    9.40
  -7   6   5    9.60    9.70
  -7   6   5   26.50    8.90
   6  -6  -5  119.19   14.40
  -6  -6   5  139.59   14.90
   6  -6  -5  112.49   14.20
  -6  -6   5  130.09   12.40
  -6   6   5  148.59   16.50
   6   6  -5  112.29   13.60
   6   6  -5  146.79   13.40
   6   6  -5  144.89   17.60
  -6   6   5  125.69   16.70
   5  -6  -5   37.50   11.20
  -5  -6   5   56.19   11.10
   5  -6  -5   49.20   10.70
  -5  -6   5   57.59   11.00
  -5   6   5   43.50    8.90
   5   6  -5   51.19   11.60
   5   6  -5   27.50    9.30
  -5   6   5   54.79   12.90
   5   6  -5   57.29   10.70
   4  -6  -5  103.69   13.20
   4  -6  -5  107.49   10.90
  -4  -6   5  140.09   14.40
   4  -6  -5  117.19   18.10
  -4  -6   5  116.59   13.80
  -4   6   5  118.29   16.10
   4   6  -5  117.59   16.20
   4   6  -5  120.69   13.60
   4   6  -5  119.39   14.10
  -4   6   5  116.29   13.80
   3  -6  -5   38.70   10.60
   3  -6  -5   22.70    7.50
  -3  -6   5   45.70    9.00
   3  -6  -5   28.00    9.10
  -3  -6   5   30.40    8.20
   3  -6  -5   27.40    6.80
   3   6  -5   34.50   10.90
  -3   6   5   31.40   10.70
   3   6  -5   31.80    9.50
  -3   6   5   45.30   10.60
  -3   6   5   39.20    8.90
   3   6  -5   17.50    8.70
  -3   6   5   31.60    8.70
   2  -6  -5  107.89    9.90
   2  -6  -5  118.69   12.50
  -2  -6   5  102.19   12.70
   2  -6  -5  182.38   21.90
   2  -6  -5  108.59   11.40
  -2   6   5  101.49   15.20
  -2   6   5  105.79   15.10
   2   6  -5  111.29   14.30
  -2   6   5  102.59   13.30
   2   6  -5   87.39   13.10
  -2   6   5  107.79   12.30
  -1  -6   5  118.09   12.90
   1  -6  -5  127.69   11.40
   1  -6  -5  135.09   11.00
   1  -6  -5  103.79   12.50
  -1   6   5  130.09   16.00
   1   6  -5  140.59   14.50
  -1   6   5  129.59   13.00
  -1   6   5  125.69   12.80
  -1   6   5  136.89   17.40
   1  -6   5  123.59   11.00
  -1  -6  -5  137.79   10.70
   1  -6   5  114.59   12.70
  -1   6  -5  131.89   11.00
   1   6   5  115.99   13.60
   1   6   5  141.89   18.30
   1   6   5  111.39   13.50
   1   6   5  109.29   21.70
   2  -6   5   20.40    7.20
  -2  -6  -5   29.40    6.60
   2  -6   5   18.60    8.20
  -2  -6  -5   40.70    6.30
  -2   6  -5   16.20    5.90
   2   6   5   34.70   10.50
   2   6   5   27.60    9.30
   2   6   5   28.40   11.60
   2   6   5   24.80   11.60
   3  -6   5   82.09   10.80
  -3  -6  -5   68.69    8.20
   3  -6   5   78.89   10.90
  -3  -6  -5   73.09    8.70
   3  -6   5   81.29    9.60
   3   6   5   65.09   15.00
   3   6   5   55.09   16.40
  -3   6  -5   73.39    9.50
   4  -6   5   24.40    8.00
   4  -6   5   53.09    8.70
  -4  -6  -5   37.40    7.20
   4  -6   5   40.70   10.20
   4  -6   5   49.40    9.20
   4   6   5   66.29   18.50
  -4   6  -5   23.30    6.30
   4   6   5   34.70   15.20
   6  -6   5    8.50    4.60
   6  -6   5    7.70    6.60
  -6  -6  -5    6.80    4.70
   6  -6   5   19.10    6.40
   6   6   5   14.50    9.80
   7  -6   5   72.49    8.70
  -7  -6  -5   84.79   14.30
   7   6   5   86.59   13.60
   8  -7  -5   -4.00    4.60
  -8  -7   5    7.40    4.80
  -8  -7   5   -1.80    4.40
   8  -7  -5    5.70    4.70
   8   7  -5    1.50    4.50
  -8   7   5    2.30    5.70
   8   7  -5    7.30    4.80
  -8   7   5   -2.90    5.30
   8   7  -5    7.90    8.40
   7  -7  -5   82.39    9.90
  -7  -7   5   34.70    9.20
  -7  -7   5   68.79    9.30
   7  -7  -5   79.79    9.60
   7   7  -5   39.50    9.30
   7   7  -5   51.99    9.50
  -7   7   5   52.29   10.50
  -7   7   5   38.30   10.80
   7   7  -5   73.79   11.00
  -6  -7   5   69.59   13.60
   6  -7  -5   49.80   10.30
   6  -7  -5   73.09   11.70
  -6  -7   5   85.29   13.10
   6   7  -5   73.19   10.40
   6   7  -5   60.29   13.00
  -6   7   5   71.79   12.10
  -6   7   5   78.39   11.20
   6   7  -5   82.89   10.40
  -5  -7   5    4.30    8.20
  -5  -7   5   12.90    6.90
   5  -7  -5   10.50    9.40
   5   7  -5    2.30    5.50
   5   7  -5   -4.30    7.10
  -5   7   5   11.10   10.00
   5   7  -5   11.60    7.40
  -5   7   5    3.20    8.60
  -4  -7   5   26.40    9.80
   4  -7  -5   39.70   11.60
  -4  -7   5   43.70   10.00
   4  -7  -5   40.60   10.40
   4   7  -5   33.60    9.90
   4   7  -5   50.29    9.90
  -4   7   5   31.30    9.70
   4   7  -5   55.69    9.10
  -4   7   5   25.60   11.30
  -3  -7   5   10.00    8.20
  -3  -7   5    6.10    5.90
   3  -7  -5    2.20    6.10
   3  -7  -5   -2.70    8.30
   3  -7  -5    2.30    9.30
   3   7  -5   -0.80    6.90
   3   7  -5   -1.40    8.10
  -3   7   5    1.60   10.00
   3   7  -5    2.80    8.10
  -3   7   5    0.40    8.70
   2  -7  -5   19.00    7.80
   2  -7  -5   15.90    8.40
   2  -7  -5   18.60   10.50
   2  -7  -5   18.30    6.90
  -2  -7   5   31.60    9.80
   2   7  -5   20.10    8.60
  -2   7   5    6.00    7.90
  -2   7   5   20.20    9.10
  -2   7   5   18.10    8.70
   2   7  -5   22.30    7.40
   2   7  -5   14.80   10.50
  -1  -7   5  146.69   14.50
   1  -7  -5  149.88   20.20
   1  -7  -5  138.59   11.70
   1  -7  -5  139.39   13.80
   1   7  -5  145.49   13.30
   1   7  -5  123.99   15.30
  -1   7   5  156.38   16.50
  -1   7   5  142.69   14.50
  -1   7   5  145.99   14.60
   0  -7  -5   96.19   10.10
   0  -7  -5  151.08   17.80
   0  -7  -5   95.29   12.80
   0  -7  -5   87.19   10.40
   0   7   5  101.89   16.40
   0   7   5   94.99   17.60
   0   7  -5   85.49   13.10
   0   7   5   78.19   13.10
  -1  -7  -5    7.10    6.60
  -1  -7  -5    3.20    5.60
   1  -7   5    3.00    7.00
   1   7   5    5.20    8.00
   1   7   5   -2.10    8.20
   1   7   5    0.60   12.70
  -1   7  -5    4.50    9.90
   2  -7   5   65.79    9.70
  -2  -7  -5   53.09    8.20
   2  -7   5   68.29    9.50
   2   7   5   53.19   15.80
  -2   7  -5   57.19   12.10
   2   7   5   73.09   13.40
   2   7   5   74.29   13.20
  -3  -7  -5    8.10    6.10
   3  -7   5    5.50    5.90
   3  -7   5    0.80    6.70
   3  -7   5    3.90    7.70
  -3   7  -5   10.40    9.80
   3   7   5   -3.90   10.40
   3   7   5    5.20   18.20
   4  -7   5    3.80    5.80
   4  -7   5   15.40    6.10
  -4  -7  -5   12.40    6.50
  -4  -7  -5   34.30    9.80
   4  -7   5    2.80    5.80
   4   7   5   13.50    9.70
  -4   7  -5   12.40    7.20
  -5  -7  -5    5.70    4.80
   5  -7   5   12.10    5.10
   5  -7   5   10.00    5.70
  -5  -7  -5   12.80    7.30
  -5   7  -5    7.20    7.60
   5   7   5   -0.50    9.00
  -6  -7  -5   10.70    5.60
   6  -7   5   10.40    4.30
  -6   7  -5   13.20    5.00
   6   7   5    8.00    7.70
   7  -8  -5   29.80    5.70
  -7  -8   5   53.89    7.00
  -7  -8   5   24.50    7.20
  -7   8   5   27.40    6.50
  -7   8   5   34.80    7.80
   7   8  -5   48.10    7.20
   7   8  -5   35.90    9.20
   7   8  -5   54.79    7.70
   6  -8  -5   12.10    7.80
  -6  -8   5   -0.10    7.00
  -6  -8   5   13.00    8.00
   6   8  -5    3.80    7.10
   6   8  -5   21.90    8.10
  -6   8   5   19.50    7.90
   6   8  -5   15.10    7.00
  -6   8   5   20.90    7.50
  -5  -8   5    3.60    7.90
  -5  -8   5    2.50    8.30
   5  -8  -5    9.70    8.20
   5   8  -5   26.40   10.10
   5   8  -5   10.70    6.30
   5   8  -5   15.70    7.40
  -5   8   5   16.60    7.40
  -5   8   5    8.30    7.60
  -4  -8   5    3.90    5.90
  -4  -8   5    0.50    7.90
   4  -8  -5   -2.50    8.20
   4   8  -5   -5.50    9.50
  -4   8   5    3.10    9.90
   4   8  -5   -5.60    6.40
   4   8  -5    4.90    8.10
  -4   8   5   -2.10    8.60
  -3  -8   5    1.90    7.80
  -3  -8   5    2.90    5.70
   3  -8  -5    3.40    8.70
   3  -8  -5   -5.50    9.80
   3   8  -5    8.60    5.90
   3   8  -5    3.00    7.50
  -3   8   5   -2.70    7.00
   3   8  -5    7.50    6.30
  -3   8   5    4.40    8.50
   2  -8  -5   15.70    8.50
  -2  -8   5   11.50    6.30
   2  -8  -5    0.10    6.10
   2  -8  -5    9.90    9.10
  -2   8   5   17.20    8.30
   2   8  -5    6.20    9.80
  -2   8   5   11.30   10.90
  -2   8   5   -0.40    8.30
   2   8  -5   13.90    6.80
   1  -8  -5  128.79   11.70
   1  -8  -5  111.79   21.40
   1  -8  -5  125.29   11.60
  -1   8   5  113.59   17.20
   1   8  -5  120.79   14.60
  -1   8   5  149.88   16.40
  -1   8   5  114.69   12.20
   0  -8  -5   56.19   12.20
   0  -8  -5   41.40    8.30
   0  -8  -5   45.70    9.30
   0   8  -5   23.20    9.60
   0   8   5   22.40   16.00
   0   8   5   54.59   12.70
  -1  -8  -5    5.40    7.90
  -1  -8  -5    5.30    6.30
  -1  -8  -5    4.20   11.40
  -1   8  -5   17.70    7.30
   1   8   5   23.10   12.70
   1   8   5    6.90   12.90
   1   8   5   40.70   18.40
  -2  -8  -5   -0.80    5.80
  -2  -8  -5   -0.80    8.60
   2  -8   5   -0.70    6.10
   2   8   5    6.60   13.80
   2   8   5    9.90   13.20
  -2   8  -5   -3.40    5.80
   3  -8   5   11.20    6.60
  -3  -8  -5   11.20    6.80
  -3  -8  -5    9.40    9.10
   3  -8   5    7.20    9.10
  -3   8  -5   12.20    8.20
   3   8   5   11.10    9.90
  -4  -8  -5    6.10    7.50
   4  -8   5    3.40    4.10
   4  -8   5   -1.20    4.70
  -4  -8  -5    1.20    3.10
  -4  -8  -5    0.70    6.30
  -4   8  -5   -4.70    6.20
   4   8   5   -8.00    7.40
   5  -8   5   -3.90    3.50
  -5  -8  -5   -1.50    5.20
   5   8   5    0.40    9.30
  -6  -9   5   -3.50    5.50
  -6  -9   5    0.40    4.40
   6  -9  -5   -6.20    5.90
   6   9  -5    0.50    4.40
   6   9  -5   -2.70    5.30
  -6   9   5   -0.40    5.00
  -6   9   5    0.90    5.20
  -5  -9   5   54.49    7.10
   5  -9  -5   40.70    7.20
  -5  -9   5   19.40    6.20
   5   9  -5   42.40    8.10
   5   9  -5   28.10    6.40
  -5   9   5   20.60    5.90
  -5   9   5   35.90    8.40
   4  -9  -5   17.30    6.30
  -4  -9   5    5.70    5.40
  -4  -9   5    8.20    5.20
   4   9  -5   26.00    7.10
   4   9  -5   20.40    6.40
  -4   9   5    5.20    5.60
  -4   9   5   12.70    7.30
   3  -9  -5    9.80    6.30
  -3  -9   5    8.50    5.90
   3   9  -5    9.80    6.00
  -3   9   5    5.20    5.40
  -3   9   5    7.90   10.10
   3   9  -5   -2.50    8.30
  -2  -9   5    1.00    4.80
   2  -9  -5   -5.10    6.90
   2  -9  -5    1.90    5.40
   2   9  -5    5.90    7.30
   2   9  -5    3.60    9.30
  -2   9   5    0.50    6.50
  -2   9   5   -3.60    6.60
   1  -9  -5    1.90    5.70
   1  -9  -5   -4.00    6.80
  -1   9   5   -9.30    9.00
   1   9  -5    1.90    5.50
  -1   9   5   15.70    7.60
   0  -9  -5   22.20    6.30
   0  -9  -5    8.70    6.10
   0  -9  -5   11.10    7.80
   0   9  -5    2.40    7.60
   0   9   5   13.70    8.40
  -1  -9  -5   12.90    5.10
  -1  -9  -5    1.20    6.40
  -1  -9  -5   12.60    6.50
  -1   9  -5   10.60    7.40
   2  -9   5   76.29    9.60
  -2  -9  -5   45.00    8.30
  -2  -9  -5   44.40    9.80
   2   9   5   52.49   12.50
  -2   9  -5   28.50    7.60
   3  -9   5    4.70    5.20
  -3  -9  -5    2.00    4.50
  -3  -9  -5    9.90    5.40
  -3   9  -5    4.10    4.50
   3   9   5    5.50    7.00
   4 -10  -5    3.30    4.50
   3 -10  -5  107.59    8.60
   3  10  -5   72.49    7.70
  -3  10   5   61.29    9.50
  -3  10   5   75.29    9.40
   2 -10  -5   22.40    7.20
   2  10  -5   27.50    5.70
   2  10  -5    1.80    7.80
  -2  10   5   27.50    7.80
   1 -10  -5   35.60    7.50
  -1  10   5   80.39   10.80
   1  10  -5   74.79    7.80
   0 -10  -5    4.10    5.80
   0 -10  -5    1.00    4.70
   0 -10   5   -3.00    4.70
   0  10  -5    4.50    4.10
  -1 -10  -5    1.10    4.80
   1 -10   5   -1.40    4.80
  -1  10  -5   -0.70    4.10
 -11   0   6    4.60    6.90
  11   0  -6    0.30    5.60
  11   0  -6   -0.10    6.70
  11   0  -6    7.50    5.30
 -10   0   6    5.20    6.00
  10   0  -6   -3.30    6.30
  10   0  -6   11.40   11.00
   9   0  -6    1.30   11.30
   9   0  -6    7.90   10.00
   9   0  -6    3.50    8.00
  -9   0   6   -9.40    8.50
   8   0  -6   19.40    8.10
   8   0  -6   11.00    7.80
   8   0  -6   17.90    9.20
   8   0  -6   17.40    8.80
  -8   0   6   34.00   13.70
  -7   0   6   -2.90    8.00
   7   0  -6   10.20    9.70
   7   0  -6   -8.10   10.30
   7   0  -6   -5.20    6.60
   7   0  -6   -8.50    7.10
  -6   0   6   88.29   12.20
   6   0  -6   60.79   15.40
  -6   0   6   91.69   12.40
   6   0  -6  106.19   14.50
   5   0  -6   -1.60    9.30
  -5   0   6    7.10    6.80
   5   0  -6   -2.00    8.70
   5   0  -6    4.10    7.10
   5   0  -6    6.10    5.80
   5   0  -6    2.60    5.10
   4   0  -6 2728.83   90.09
   4   0  -6 2610.94   88.79
   4   0  -6 2627.64   96.09
   3   0  -6    9.80    8.10
   3   0  -6   -0.10    5.20
   3   0  -6   -2.10    4.60
   2   0  -6  289.17   13.60
   2   0  -6  263.27   17.10
   1   0  -6    4.00    3.10
   0   0  -6   80.29    4.50
  -1   0  -6    0.40    1.10
   2   0   6   89.29   14.50
  -2   0  -6   86.49    4.10
   2   0   6   75.99   11.00
   2   0   6   69.99   10.30
   2   0   6   84.19    9.20
   2   0   6   68.49    9.30
  -3   0  -6    0.10    2.50
   3   0   6    6.90   12.10
   3   0   6    8.70    8.00
   3   0   6   -3.80    5.90
   3   0   6    1.20    6.70
   4   0   6   -0.70    8.30
   4   0   6    7.90    7.60
   4   0   6   -3.10    5.80
   4   0   6    5.20    9.60
  -4   0  -6    3.60    3.60
   5   0   6    1.40    7.80
   5   0   6   -5.60   14.30
   5   0   6    5.00    8.90
  -5   0  -6   -0.20    3.50
   6   0   6   96.19   16.80
  -6   0  -6   78.29    7.70
   6   0   6   77.49   11.00
   6   0   6   44.40    9.60
  -7   0  -6   -1.40    4.20
   7   0   6   22.20   18.20
   7   0   6    2.70    6.60
   7   0   6   -4.90    5.20
   8   0   6    7.60    4.80
   8   0   6   -2.30   14.60
  11  -1  -6    1.80    7.10
  11  -1  -6   10.00    6.00
 -11  -1   6    0.70    4.40
  11   1  -6   -2.80    6.50
  11   1  -6    2.10    5.70
 -11   1   6   -6.80    6.30
  11   1  -6   10.80    7.80
  11   1  -6   -5.80    6.30
  10  -1  -6   13.50    9.50
 -10  -1   6   19.40    8.80
  10  -1  -6   11.50    9.60
  10  -1  -6   18.30    8.30
  10   1  -6   17.80    7.10
 -10   1   6   27.70    7.50
  10   1  -6   13.80    8.00
  10   1  -6   18.00   10.90
   9  -1  -6   35.00   12.70
  -9  -1   6   51.89   11.10
   9  -1  -6   70.59   12.00
   9  -1  -6   57.29   12.40
   9   1  -6   56.99   11.00
  -9   1   6   32.10    9.90
   9   1  -6   54.39   12.10
   9   1  -6   36.10    9.60
   8  -1  -6    1.30    8.40
   8  -1  -6   -3.70    9.50
   8  -1  -6   13.70   11.80
  -8  -1   6    0.10    9.00
  -8   1   6    0.30    8.60
   8   1  -6   -5.10    4.90
   8   1  -6   10.70    8.30
   8   1  -6    6.50    9.80
   7  -1  -6   10.50    8.70
  -7  -1   6   10.80    9.30
   7  -1  -6    2.60   11.90
   7  -1  -6    8.20    9.00
   7   1  -6    5.70    7.00
   7   1  -6   12.80    9.80
   7   1  -6   10.20    7.80
  -7   1   6   -1.90    5.30
   7   1  -6    6.00   10.90
  -6  -1   6   40.40    9.50
  -6  -1   6   38.40    9.80
   6  -1  -6   44.80    8.70
   6  -1  -6   49.80    9.90
   6  -1  -6   45.80   14.10
   6   1  -6   49.70   11.20
  -6   1   6   42.10    9.20
   6   1  -6   35.60   13.10
   6   1  -6   42.30    8.50
   6   1  -6   20.80   12.30
  -5  -1   6   -6.50    6.60
   5  -1  -6    6.70    5.40
   5  -1  -6   15.10    6.30
   5  -1  -6   22.20   11.00
   5  -1  -6    6.90   10.20
  -5  -1   6   -5.30    6.70
   5  -1  -6   10.80    8.20
   5   1  -6    0.80    6.70
   5   1  -6    9.50    9.70
   5   1  -6   13.80   10.30
   5   1  -6    1.10    5.10
   4  -1  -6  385.06   17.50
   4  -1  -6  392.86   24.20
   4  -1  -6  376.86   27.50
   4  -1  -6  377.16   18.40
   4   1  -6  384.96   18.10
   4   1  -6  366.56   23.70
   4   1  -6  394.96   18.70
   3  -1  -6  700.53   27.30
   3  -1  -6  708.53   40.80
   3  -1  -6  727.63   33.60
   3  -1  -6  748.23   28.30
   3   1  -6  731.53   27.60
   3   1  -6  717.03   33.50
   3   1  -6  772.42   28.90
   2  -1  -6   88.69   16.40
   2  -1  -6   92.09    7.20
   2   1  -6   69.49    5.90
   2   1  -6  109.29   12.80
   2   1  -6   86.29    8.00
   1  -1  -6   21.80   10.90
   1  -1  -6   22.70    3.90
   1   1  -6   26.90    4.70
   0  -1  -6   18.50   11.10
   0  -1  -6   20.60    2.10
   0  -1  -6   23.90    5.00
   0   1  -6   22.90    3.70
  -1  -1  -6  331.37   11.90
  -1  -1  -6  313.67   25.50
  -1  -1  -6  327.07   21.90
  -1   1  -6  327.07   13.00
   2  -1   6   18.80    7.60
   2  -1   6   21.00    7.90
   2  -1   6   19.50    7.60
   2  -1   6   23.90   12.00
   2  -1   6   21.30    5.70
   2   1   6   15.40    9.30
  -2   1  -6   22.80    3.60
   2   1   6   20.70   10.60
   2   1   6   26.30    8.10
   2   1   6   15.70    6.40
   2   1   6   23.30    7.50
   2   1   6   16.20    8.00
   3  -1   6   24.10    8.10
   3  -1   6   25.00    8.50
   3  -1   6   18.40   13.10
   3  -1   6   27.50    9.10
   3  -1   6   23.50    8.10
   3  -1   6   21.00    7.60
  -3  -1  -6   29.60    2.70
   3   1   6   26.10    7.90
  -3   1  -6   26.30    4.50
   3   1   6   24.80    7.00
   3   1   6   27.20    8.90
   3   1   6   36.40   12.70
   4  -1   6    1.80    7.80
   4  -1   6  -11.90    6.10
   4  -1   6   17.70   13.90
   4  -1   6    4.40    6.30
  -4  -1  -6    6.10    3.20
   4   1   6    4.10    7.10
   4   1   6    9.90   12.80
  -4   1  -6    7.30    4.30
   4   1   6    9.10    8.80
   5  -1   6  115.79   10.60
   5  -1   6  137.19   15.70
   5  -1   6  144.39   22.00
  -5  -1  -6  121.69    8.90
   5  -1   6  119.49   12.50
   5   1   6  141.09   14.30
   5   1   6  127.29   12.80
   5   1   6   94.29   18.10
  -5   1  -6  136.59    9.20
  -5   1  -6  127.89    9.10
  -6  -1  -6    4.30    3.80
   6  -1   6    5.80    9.50
   6  -1   6   15.40   14.50
   6  -1   6    3.20    8.10
   6   1   6   -2.40   15.20
   6   1   6   -5.60    8.50
  -6   1  -6    6.10    4.70
   7  -1   6    0.40    8.10
   7  -1   6   15.80   18.10
   7  -1   6   -2.30    6.40
  -7  -1  -6   16.00    5.30
  -7   1  -6   15.40    5.10
   7   1   6    0.20   15.20
   7   1   6    4.80    7.90
   8  -1   6   16.90   12.80
  -8  -1  -6   29.30    9.50
   8  -1   6   11.80    4.40
   8  -1   6   25.60    5.90
   8   1   6   16.10    5.30
   8   1   6   20.70   17.30
  11  -2  -6   -4.60    4.90
 -11  -2   6    5.00    4.60
  11  -2  -6    1.10    4.20
  11   2  -6    5.60    5.70
 -11   2   6    2.10    4.80
  11   2  -6    3.80    4.60
  11   2  -6   -1.50    4.30
  11   2  -6    2.20    6.80
  10  -2  -6  134.69   13.00
  10  -2  -6  115.79   13.20
  10  -2  -6  120.49   13.80
 -10  -2   6  118.89   13.50
  10   2  -6  101.89   13.30
 -10   2   6  105.39   10.70
  10   2  -6  116.79   12.50
  10   2  -6  109.59   12.40
  -9  -2   6   84.99   10.60
   9  -2  -6   63.89   12.10
   9  -2  -6   84.59   12.20
   9  -2  -6   83.39   12.70
   9   2  -6   90.49   12.50
   9   2  -6   75.69   12.10
  -9   2   6   89.99   12.50
   9   2  -6   51.59   10.20
   8  -2  -6   12.40    7.40
  -8  -2   6    4.30    9.50
   8  -2  -6    0.90    9.30
   8  -2  -6   11.00    8.60
   8   2  -6   15.80   10.10
   8   2  -6   22.20   11.80
  -8   2   6    4.00    9.40
   8   2  -6   10.90    8.50
   7  -2  -6  178.08   17.20
   7  -2  -6  185.08   20.00
  -7  -2   6  167.38   14.80
  -7  -2   6  171.98   15.50
   7  -2  -6  175.08   16.20
   7   2  -6  192.18   18.20
   7   2  -6  161.78   18.20
  -7   2   6  142.89   14.30
   7   2  -6  179.28   14.00
  -6  -2   6  205.28   15.70
   6  -2  -6  181.48   15.70
  -6  -2   6  198.58   15.30
   6  -2  -6  208.68   15.20
   6  -2  -6  157.18   20.90
   6   2  -6  181.68   18.50
   6   2  -6  210.08   16.20
  -6   2   6  197.38   19.90
   6   2  -6  236.08   18.80
   6   2  -6  217.08   13.80
  -5  -2   6    1.40    5.30
   5  -2  -6    1.20    7.30
   5  -2  -6   -0.50    5.20
   5  -2  -6   -2.20   10.10
  -5  -2   6    9.20    7.10
   5  -2  -6   -2.20    4.90
  -5   2   6    7.80    9.00
  -5   2   6   -5.80    6.20
   5   2  -6    1.30    6.10
  -5   2   6    8.40    7.80
   5   2  -6    3.50    9.80
   5   2  -6    4.40    6.10
   4  -2  -6 1609.84   74.09
   4  -2  -6 1765.52   60.79
   4  -2  -6 1601.74   66.09
   4  -2  -6 1709.53   59.29
  -4  -2   6 1685.73   61.99
   4   2  -6 1716.53   66.89
   4   2  -6 1713.43   60.99
   4   2  -6 1764.12   59.69
   3  -2  -6  853.01   31.70
   3  -2  -6  893.71   33.20
   3  -2  -6  843.52   38.10
   3  -2  -6  793.72   45.30
   3   2  -6  915.31   33.80
   3   2  -6  884.81   38.90
   3   2  -6  846.42   32.40
   2  -2  -6   24.20   10.30
   2  -2  -6   10.10    3.60
   2  -2  -6    5.10    3.90
   2   2  -6   10.70    4.60
   2   2  -6   12.90    9.20
   2   2  -6   11.30    3.80
   1  -2  -6   46.00   14.30
   1  -2  -6   49.50    5.40
   1   2  -6   32.90    4.70
   1   2  -6   42.60    5.70
   0  -2  -6  316.27   11.80
   0  -2  -6  299.97   25.20
   0   2  -6  312.37   14.00
   0   2  -6  281.37   12.60
  -1  -2  -6  155.78   17.50
  -1  -2  -6  158.28    7.70
   1  -2   6  150.18   11.80
  -1  -2  -6  153.48   20.20
   1  -2   6  146.29   11.30
   1  -2   6  132.29   14.20
   1  -2   6  152.08   12.90
  -1   2  -6  153.88    8.70
   1   2   6  150.48   14.80
   2  -2   6  419.46   20.60
   2  -2   6  433.76   21.70
   2  -2   6  437.56   21.70
   2  -2   6  414.66   19.90
   2  -2   6  386.46   21.20
   2  -2   6  372.06   33.70
   2   2   6  375.36   18.20
  -2   2  -6  452.75   17.70
   2   2   6  391.46   21.00
   2   2   6  355.06   21.50
   2   2   6  398.56   21.20
   2   2   6  377.56   28.90
   3  -2   6    1.10    4.80
   3  -2   6    0.30    7.50
   3  -2   6    1.70    5.40
   3  -2   6    6.00    7.50
   3  -2   6   -7.80    7.30
   3  -2   6   -5.80   11.10
  -3  -2  -6    1.50    1.60
   3   2   6   -7.10   10.30
   3   2   6   -1.70    8.30
  -3   2  -6    0.10    3.30
   4  -2   6    0.20    7.80
   4  -2   6   11.90    8.50
   4  -2   6    5.20    7.00
  -4  -2  -6   14.50    3.80
   4  -2   6   21.40    9.10
   4  -2   6   13.90   18.80
  -4   2  -6   16.60    5.70
   4   2   6   10.50   13.10
  -4   2  -6    7.00    4.60
   4   2   6   12.80    6.80
   5  -2   6   71.89   19.90
   5  -2   6   40.60    8.70
   5  -2   6   54.39   11.00
   5  -2   6   37.70   10.10
   5  -2   6   50.79   10.60
  -5  -2  -6   48.70    5.80
   5   2   6   57.19   11.10
   5   2   6   40.00   16.00
  -5   2  -6   46.50    7.00
  -5   2  -6   53.49    7.30
   6  -2   6   49.20   21.30
   6  -2   6   33.20    8.00
   6  -2   6   25.30    7.60
  -6  -2  -6   37.00    7.20
   6  -2   6   37.40    8.00
   6   2   6   28.50   12.30
   6   2   6   13.50    8.70
  -6   2  -6   34.70    7.30
  -7  -2  -6    0.20    3.70
   7  -2   6    7.40   16.60
   7  -2   6   -9.90    6.40
   7  -2   6    0.70    5.40
   7   2   6   -7.40    9.50
  -7   2  -6   -0.70    4.20
   7   2   6    6.90    5.20
   8  -2   6    1.40    3.50
   8  -2   6    0.00    6.00
   8  -2   6   -1.30    7.60
   8   2   6    5.70    9.80
  -8   2  -6    2.80    7.30
  11  -3  -6    4.10    6.00
  11  -3  -6    6.70    4.70
 -11  -3   6    5.90    4.20
  11   3  -6    4.50    4.40
  11   3  -6    2.70    4.40
  11   3  -6    0.40    6.80
  10  -3  -6   32.70    7.90
 -10  -3   6   36.50    7.30
  10  -3  -6   24.80   10.70
  10  -3  -6   39.50    7.80
 -10   3   6   29.00    6.50
  10   3  -6   23.00    8.20
  10   3  -6   18.90    7.90
  10   3  -6   40.40    8.90
   9  -3  -6   34.10    8.40
   9  -3  -6   33.10   10.60
  -9  -3   6   34.60   10.30
   9  -3  -6   27.00   11.20
   9   3  -6   28.10    9.10
  -9   3   6   28.90    9.60
   9   3  -6   30.20   11.60
   9   3  -6   43.20    9.20
  -8  -3   6  180.28   16.10
   8  -3  -6  174.88   19.70
   8  -3  -6  158.98   17.10
   8  -3  -6  174.18   17.20
  -8   3   6  183.18   15.80
   8   3  -6  163.98   15.40
   8   3  -6  178.58   16.10
   8   3  -6  181.88   17.50
   7  -3  -6  285.87   19.70
  -7  -3   6  266.27   16.50
   7  -3  -6  255.37   19.80
  -7  -3   6  269.47   18.10
   7   3  -6  249.28   18.50
   7   3  -6  266.37   20.80
   7   3  -6  283.87   17.40
  -6  -3   6   75.79   11.00
   6  -3  -6   66.29   11.50
   6  -3  -6   51.09    8.90
  -6  -3   6   48.60    9.80
  -6   3   6   23.20   20.30
   6   3  -6   48.30    9.40
   6   3  -6   31.80   11.00
   6   3  -6   47.20   12.00
   5  -3  -6  247.98   14.40
   5  -3  -6  242.88   15.40
  -5  -3   6  257.47   17.40
   5  -3  -6  268.87   15.60
  -5  -3   6  229.38   16.00
   5  -3  -6  263.97   21.00
   5   3  -6  254.47   16.50
   5   3  -6  202.98   21.20
  -5   3   6  252.07   16.00
  -5   3   6  233.88   18.90
  -4  -3   6  137.39   11.70
   4  -3  -6  160.88   18.40
   4  -3  -6  156.98   11.90
   4  -3  -6  134.09   10.30
  -4   3   6  127.09   14.70
   4   3  -6  118.79   11.40
   4   3  -6  147.19   10.90
   4   3  -6  115.59   16.50
  -4   3   6  141.19   12.40
   3  -3  -6  103.39   19.40
   3  -3  -6  113.89   22.00
   3  -3  -6  115.39    8.60
   3  -3  -6  114.69    9.70
  -3  -3   6  108.29   11.90
  -3  -3   6  114.19   12.20
   3   3  -6  123.09    9.70
  -3   3   6  128.59   16.00
   3   3  -6  124.99   11.10
   3   3  -6  131.09   16.70
  -3   3   6   91.49   11.60
   2  -3  -6  318.67   14.50
   2  -3  -6  333.47   27.20
   2  -3  -6  329.17   15.40
  -2  -3   6  271.27   24.00
   2   3  -6  332.77   16.70
   2   3  -6  324.37   15.40
   2   3  -6  336.67   22.50
   1  -3  -6    1.80    3.30
  -1  -3   6   -4.30    8.30
   1  -3  -6    1.00   10.20
  -1  -3   6    9.10    9.60
  -1   3   6    6.10    8.60
   1   3  -6    2.70    4.60
  -1   3   6    1.00    7.20
   1   3  -6    4.40    3.70
   1   3  -6    7.00    9.30
   0  -3   6   24.50    5.60
   0  -3   6   32.70    9.30
   0  -3   6   26.70    8.20
   0  -3   6   26.00    7.10
   0  -3  -6   28.30    4.30
   0   3   6   38.30   10.80
   0   3   6   33.00    7.50
   0   3  -6   26.90    4.60
   0   3  -6   29.10    6.10
   1  -3   6  455.35   24.50
  -1  -3  -6  516.45   20.20
   1  -3   6  489.25   25.00
  -1  -3  -6  536.75   18.50
   1  -3   6  515.05   23.90
   1  -3   6  473.35   40.60
   1  -3   6  493.35   24.10
   1  -3   6  500.95   24.00
   1  -3   6  492.35   22.70
   1   3   6  489.55   27.20
   1   3   6  448.16   24.30
   1   3   6  456.65   25.40
  -1   3  -6  508.65   20.40
  -1   3  -6  549.74   21.50
   1   3   6  474.55   22.30
   2  -3   6   11.70    7.30
   2  -3   6    8.80    6.90
  -2  -3  -6   17.70    3.00
   2  -3   6   18.80   20.10
  -2  -3  -6   11.80    3.90
   2  -3   6   11.40    6.00
   2  -3   6   35.40    9.40
   2  -3   6   22.60    8.40
  -2   3  -6   11.90    4.50
  -2   3  -6   11.60    4.50
   2   3   6   19.00    8.80
   2   3   6   12.70   10.90
   2   3   6   26.50    8.10
   3  -3   6   61.39   11.00
   3  -3   6   61.49   10.60
  -3  -3  -6   51.49    4.80
   3  -3   6   65.49   10.70
   3  -3   6   59.49   10.40
   3  -3   6   61.09    8.40
   3  -3   6   54.89   24.80
   3   3   6   56.99   11.80
  -3   3  -6   64.09    7.00
   3   3   6   61.99   14.90
  -3   3  -6   66.39    7.60
   4  -3   6  617.84   55.79
   4  -3   6  590.64   28.70
   4  -3   6  578.34   26.90
  -4  -3  -6  563.24   22.10
   4  -3   6  573.54   27.40
   4  -3   6  580.24   28.70
   4   3   6  575.14   38.70
  -4   3  -6  563.24   24.20
  -4   3  -6  561.14   24.90
   5  -3   6   19.10   25.20
   5  -3   6    0.70    8.20
   5  -3   6   -5.60    5.60
   5  -3   6   12.60    9.20
   5  -3   6   -1.20    7.20
   5   3   6    4.70    8.80
  -5   3  -6    3.10    4.90
   5   3   6   -1.30   12.40
  -6  -3  -6   10.10    4.90
   6  -3   6   10.00    6.00
   6  -3   6    3.20    4.70
   6  -3   6   25.30   22.80
   6  -3   6    2.90    5.90
  -6   3  -6   12.40    5.30
   6   3   6    5.60    8.10
   6   3   6   14.40   14.10
   7  -3   6    2.00    5.10
   7  -3   6    1.40    6.50
   7  -3   6   -7.70    9.70
  -7   3  -6    0.30    6.50
   7   3   6    5.10    9.90
  -7   3  -6    1.40    3.20
  10  -4  -6   -0.30    5.20
  10  -4  -6   -3.10    7.20
  10  -4  -6   -1.90    8.70
 -10  -4   6   -2.00    4.90
  10   4  -6    7.00    7.20
  10   4  -6   -3.20    5.80
   9  -4  -6   33.70   11.60
   9  -4  -6   50.99    8.90
  -9  -4   6   52.99    8.80
   9  -4  -6   63.59   10.10
   9   4  -6   43.00    9.90
   9   4  -6   60.69   10.20
  -8  -4   6   33.80   10.40
   8  -4  -6   49.00   11.80
   8  -4  -6   37.50   13.50
  -8  -4   6   53.19    8.80
   8  -4  -6   38.10   13.20
   8   4  -6   58.09   12.90
   8   4  -6   52.49   11.00
  -8   4   6   17.20   11.00
   8   4  -6   28.70    9.50
   7  -4  -6  418.76   22.10
  -7  -4   6  360.36   20.70
  -7  -4   6  366.76   21.40
   7   4  -6  373.36   23.80
   7   4  -6  362.46   24.20
  -7   4   6  349.47   23.70
   7   4  -6  414.66   21.90
   6  -4  -6   87.69   12.60
   6  -4  -6   50.99   10.20
  -6  -4   6   72.29   12.00
  -6  -4   6   86.69   11.70
  -6   4   6   68.49   12.90
   6   4  -6   97.39   13.80
   6   4  -6   73.99   11.10
   6   4  -6   85.29   14.00
   6   4  -6   80.19   14.40
   5  -4  -6  118.99   10.90
   5  -4  -6  127.39   14.00
  -5  -4   6  117.39   13.50
   5  -4  -6   87.79   19.10
  -5  -4   6  127.09   13.50
   5   4  -6  134.39   13.70
  -5   4   6  133.79   12.40
   5   4  -6  111.89   16.90
   5   4  -6  112.49   15.40
   5   4  -6  122.59   12.30
  -5   4   6  125.29   14.70
   4  -4  -6   64.59   10.60
   4  -4  -6   52.19    7.80
   4  -4  -6   66.69    9.70
   4  -4  -6   32.90   14.00
  -4  -4   6   57.79    8.90
  -4   4   6   68.59    8.60
  -4   4   6   64.89   11.30
   4   4  -6   55.39    9.70
   4   4  -6   67.69   10.50
   4   4  -6   56.59   14.60
  -4   4   6   49.20   10.70
  -3  -4   6   83.69   10.30
   3  -4  -6   67.59    9.00
   3  -4  -6   84.99    9.60
   3  -4  -6   81.39   10.70
  -3  -4   6   84.59   11.10
  -3  -4   6   75.59   11.50
   3   4  -6   92.89    9.40
  -3   4   6   90.49   12.50
   3   4  -6   79.39   10.60
  -3   4   6   74.99   12.60
  -3   4   6   89.39   12.70
   3   4  -6   84.59   15.70
  -3   4   6   77.99   10.00
   3   4  -6   95.59   11.80
   2  -4  -6   18.40    6.50
   2  -4  -6   13.70    4.60
  -2  -4   6   36.80    8.30
  -2  -4   6   21.70    8.30
  -2  -4   6   27.10    9.10
   2   4  -6   30.10   12.70
   2   4  -6   18.40    5.50
   2   4  -6   20.00    8.60
  -2   4   6   19.20    7.60
  -2   4   6   20.60    9.60
  -2   4   6   17.50    7.50
  -2   4   6   19.70    5.90
  -2   4   6    9.40    8.40
   2   4  -6   17.00    6.40
   1  -4  -6   21.30    5.30
   1  -4  -6   19.00    4.60
  -1  -4   6   16.30    8.10
  -1  -4   6    4.80    8.70
  -1  -4   6   27.30    7.70
  -1  -4   6   16.10    6.30
  -1   4   6   23.00   10.00
   1   4  -6   18.80    4.80
  -1   4   6   31.00   10.50
  -1   4   6   21.50    7.30
  -1   4   6   27.50    7.70
   1   4  -6   25.00   12.30
   1   4  -6   26.70    6.40
   0  -4  -6  105.09   10.90
   0  -4  -6  116.29    7.90
   0  -4   6   93.39   10.80
   0  -4   6   89.39   15.90
   0  -4   6  109.09   14.80
   0  -4   6   87.49   10.70
   0  -4   6   81.89   11.80
   0   4   6   88.09   14.30
   0   4  -6  107.89    9.60
   0   4   6   83.59    9.50
   0   4  -6   98.59    9.40
   0   4   6  105.59   12.70
   0   4   6   89.49   12.10
   1  -4   6  258.57   26.30
  -1  -4  -6  270.37   15.20
  -1  -4  -6  302.17   13.30
   1  -4   6  292.57   17.50
   1  -4   6  245.68   17.40
   1  -4   6  262.67   16.80
   1  -4   6  277.17   18.90
   1  -4   6  271.57   17.70
   1  -4   6  282.37   15.20
   1   4   6  279.27   19.20
  -1   4  -6  296.37   15.60
  -1   4  -6  305.47   14.80
   1   4   6  284.07   18.30
   1   4   6  282.47   21.60
   2  -4   6  817.42   34.80
  -2  -4  -6  816.92   30.00
   2  -4   6  837.92   34.80
   2  -4   6  788.02   47.50
   2  -4   6  862.41   33.90
   2  -4   6  800.92   34.60
   2  -4   6  818.32   34.70
   2   4   6  800.52   36.10
  -2   4  -6  902.81   32.50
   2   4   6  774.32   34.90
   2   4   6  790.72   42.00
  -2   4  -6  828.92   33.20
   3  -4   6  225.98   17.20
   3  -4   6  217.48   17.60
   3  -4   6  216.28   18.40
   3  -4   6  214.48   16.90
   3  -4   6  217.38   38.00
  -3  -4  -6  234.88   11.70
   3  -4   6  249.18   16.90
  -3   4  -6  238.88   14.50
   3   4   6  185.88   27.70
   3   4   6  246.98   19.50
  -3   4  -6  230.68   14.40
   4  -4   6  432.26   24.10
  -4  -4  -6  443.46   19.20
   4  -4   6  408.36   24.20
   4  -4   6  444.36   24.70
   4  -4   6  487.95   46.70
   4  -4   6  465.05   23.50
   4  -4   6  468.55   22.10
   4   4   6  448.06   35.80
  -4   4  -6  450.25   21.60
  -4   4  -6  467.75   21.30
   5  -4   6   -5.60    6.80
   5  -4   6    5.70    5.70
   5  -4   6    5.10    7.80
   5  -4   6   15.50   18.10
   5  -4   6    5.30    9.20
  -5   4  -6   -0.30    4.70
   5   4   6    4.20    9.80
   6  -4   6    2.90   12.60
   6  -4   6   20.70    6.10
  -6  -4  -6   18.40    5.50
   6  -4   6   15.50    7.20
   6  -4   6   12.30    5.60
  -6   4  -6   24.50    6.10
   6   4   6   16.70   10.60
  -6   4  -6   29.50    9.40
   7  -4   6    0.90    3.40
   7  -4   6   -0.70    4.30
   7  -4   6    6.80    6.20
   7  -4   6    4.10    4.30
  -7   4  -6   -9.10    4.70
   7   4   6   -1.60    8.50
  10  -5  -6    1.90    4.40
 -10  -5   6    4.40    4.50
  10   5  -6    2.90    5.10
 -10   5   6    5.90    5.30
  10   5  -6    3.20    4.80
  -9  -5   6    0.60    5.50
   9  -5  -6    4.50    7.00
   9  -5  -6    0.70    8.40
   9   5  -6   12.00    9.50
  -9   5   6   13.10   14.40
   9   5  -6    9.10    5.70
  -9   5   6   -9.80    8.10
   8  -5  -6    4.00    8.40
  -8  -5   6   14.40    9.20
   8  -5  -6    4.40    6.20
  -8  -5   6    6.40    7.20
  -8   5   6   -0.50    8.30
   8   5  -6    1.70    7.20
   8   5  -6   -1.50    8.20
   8   5  -6    0.40    7.80
   7  -5  -6  395.86   21.90
  -7  -5   6  394.76   22.20
  -7  -5   6  402.06   21.80
  -7   5   6  398.86   25.50
   7   5  -6  382.76   22.00
   7   5  -6  418.76   25.30
   7   5  -6  394.56   21.90
  -6  -5   6  392.16   22.00
   6  -5  -6  391.06   25.30
   6  -5  -6  390.26   23.10
  -6  -5   6  420.16   23.90
   6   5  -6  409.26   23.60
  -6   5   6  399.76   26.00
   6   5  -6  405.46   22.60
   6   5  -6  428.56   23.90
  -5  -5   6  124.39   14.60
   5  -5  -6  119.79   18.20
   5  -5  -6  105.09   10.60
  -5  -5   6  145.89   14.30
   5  -5  -6  145.99   14.40
   5   5  -6  126.89   11.90
   5   5  -6  125.39   16.90
   5   5  -6  133.39   11.80
  -5   5   6  111.59   15.30
  -5   5   6  114.19   15.70
   4  -5  -6   21.10    7.90
   4  -5  -6    8.40    6.00
  -4  -5   6    2.20    8.80
  -4  -5   6   21.50    9.30
   4  -5  -6    9.10    8.10
  -4   5   6    6.00    7.90
  -4   5   6   22.30    9.90
   4   5  -6   23.20    8.20
  -4   5   6    2.50    8.30
   4   5  -6   16.90    8.90
  -3  -5   6   13.10    6.60
   3  -5  -6    8.80    5.40
   3  -5  -6   15.50    7.00
  -3  -5   6   14.70    8.80
  -3   5   6    7.10   10.40
   3   5  -6   22.80    6.80
  -3   5   6   14.20    7.60
  -3   5   6    9.90    7.30
  -3   5   6   11.30   10.50
  -3   5   6   23.60    8.40
   3   5  -6   11.60    8.90
   3   5  -6   16.60   12.80
   2  -5  -6    0.50    4.90
  -2  -5   6   -4.40    4.40
   2  -5  -6    4.60    5.40
  -2  -5   6   -3.00    6.90
  -2   5   6   13.10   10.30
  -2   5   6    7.70    6.70
  -2   5   6    3.30    8.40
   2   5  -6    4.70    8.30
   2   5  -6   -1.40    5.20
  -2   5   6   -7.00    6.50
   2   5  -6   -3.80    8.80
  -2   5   6    2.20    5.90
   1  -5  -6    5.20    4.80
  -1  -5   6    8.00    7.90
  -1  -5   6    0.20    6.10
   1  -5  -6   10.90    4.70
   1  -5  -6   -0.60    7.80
  -1  -5   6   11.60    7.60
  -1   5   6    3.90    4.80
   1   5  -6   11.20    9.20
  -1   5   6    1.10    6.40
   1   5  -6    0.20   13.00
  -1   5   6   -1.30    8.80
   1   5  -6   -1.50    4.10
   1   5  -6    7.90    6.30
  -1   5   6   15.20   11.20
   0  -5   6   52.19    8.40
   0  -5   6   49.90    8.90
   0  -5  -6   75.69    7.80
   0  -5  -6   53.89    7.50
   0   5   6   67.29   13.60
   0   5   6   70.19   14.30
   0   5  -6   72.99    8.30
   0   5  -6   41.40    6.70
   0   5   6   75.69   11.50
  -1  -5  -6  371.36   17.00
  -1  -5  -6  370.66   16.30
   1  -5   6  326.77   20.00
   1  -5   6  367.76   19.90
   1  -5   6  332.37   19.00
  -1   5  -6  347.47   19.40
   1   5   6  354.46   21.90
  -1   5  -6  365.16   18.20
   1   5   6  356.36   24.10
   1   5   6  381.76   24.60
   2  -5   6  977.70   40.40
   2  -5   6  971.20   47.20
  -2  -5  -6 1000.90   36.90
   2  -5   6  992.60   40.60
   2  -5   6 1016.30   42.00
  -2  -5  -6 1022.60   36.30
   2  -5   6 1032.80   40.70
   2  -5   6  995.70   39.30
   2   5   6  988.30   41.20
   2   5   6  972.90   42.70
  -2   5  -6 1036.10   38.70
   2   5   6  922.31   46.10
  -2   5  -6  991.90   40.10
   3  -5   6   17.00    7.80
   3  -5   6   26.70    8.50
  -3  -5  -6   51.19    6.70
   3  -5   6   25.40    8.90
   3  -5   6   21.50    9.50
   3  -5   6   44.70   10.90
  -3  -5  -6   26.90    5.50
   3  -5   6   30.40   10.00
  -3   5  -6   30.60    7.90
  -3   5  -6   25.70    7.40
   3   5   6   44.10   12.10
   3   5   6   44.10   11.90
   4  -5   6   13.30    9.10
   4  -5   6   24.50    9.60
   4  -5   6   12.80    7.60
   4  -5   6   26.90    7.20
  -4  -5  -6   32.80    6.30
   4  -5   6   31.20    7.60
   4  -5   6   35.70    7.40
  -4   5  -6   27.60    6.80
   4   5   6   15.40   11.40
   4   5   6   17.80   14.30
   5  -5   6   45.00   10.70
   5  -5   6   59.19    9.30
   5  -5   6   52.39    8.90
   5  -5   6   49.20    7.80
   5  -5   6   27.10    8.70
   5   5   6   47.50   12.50
  -5   5  -6   54.49    7.00
   6  -5   6   30.60    6.90
   6  -5   6   14.30    6.60
  -6   5  -6   73.19    8.00
   9  -6  -6    6.70    6.10
  -9  -6   6   12.90    7.10
   9  -6  -6    8.20    4.90
   9   6  -6   23.20    5.90
   9   6  -6   27.50    6.80
  -9   6   6   12.50    5.70
  -9   6   6    6.90    5.70
  -8  -6   6   -1.40    6.70
   8  -6  -6   13.40    8.70
  -8  -6   6    1.70    7.70
   8  -6  -6    4.60    5.90
   8   6  -6    1.30    5.60
   8   6  -6   -2.00    6.70
  -8   6   6    2.30    6.20
  -8   6   6   -7.10    7.20
   8   6  -6   -2.90    6.70
   7  -6  -6   58.89    9.10
  -7  -6   6   54.19    8.70
   7  -6  -6   41.80    8.90
  -7  -6   6   53.49    9.00
   7   6  -6   44.30    9.50
  -7   6   6   53.29    9.60
  -7   6   6   59.49   10.90
   7   6  -6   47.80    9.80
   7   6  -6   52.49    8.80
  -6  -6   6    0.20    6.00
  -6  -6   6    2.50    8.90
   6  -6  -6    5.00    5.70
  -6   6   6    2.20    6.70
   6   6  -6   -6.20    7.60
  -6   6   6    3.90    8.70
   6   6  -6    5.40    7.60
   6   6  -6    8.20   11.40
  -5  -6   6  104.59   13.80
   5  -6  -6  109.99   17.70
   5  -6  -6  117.19   13.90
  -5  -6   6  115.69   14.90
   5   6  -6  124.49   11.90
   5   6  -6  122.19   14.70
  -5   6   6  121.29   16.10
   5   6  -6  117.89   17.20
  -5   6   6  121.69   12.20
  -4  -6   6  149.19   15.20
   4  -6  -6  144.89   12.90
   4  -6  -6  131.09   22.50
  -4   6   6  137.29   15.20
   4   6  -6  148.89   14.10
  -4   6   6  125.29   13.90
   4   6  -6  143.29   18.30
   4   6  -6  117.69   13.10
  -4   6   6  152.38   17.40
   3  -6  -6   15.40    6.10
  -3  -6   6   27.60    9.30
   3  -6  -6   25.20    7.90
   3  -6  -6   15.70    8.50
   3  -6  -6   27.80   11.30
  -3  -6   6   35.50    8.50
   3   6  -6   36.30   10.20
  -3   6   6   43.00    9.50
   3   6  -6   48.50   10.40
  -3   6   6   25.90   10.40
  -3   6   6   25.60   10.80
  -3   6   6   25.70    8.80
  -2  -6   6    1.00    7.80
   2  -6  -6    0.70    5.90
   2  -6  -6    1.30    6.30
   2  -6  -6   -2.30    7.60
  -2   6   6    3.60    9.30
  -2   6   6    1.50    6.30
  -2   6   6   -5.50    9.00
   2   6  -6   -4.20    7.60
  -2   6   6   -5.40    9.00
   1  -6  -6   47.40    8.20
  -1  -6   6   76.29   11.90
   1  -6  -6   81.89    9.90
  -1   6   6   75.19   12.20
  -1   6   6   86.59   16.00
   1   6  -6   87.59   13.50
  -1   6   6   88.29   14.20
   1   6  -6   84.49   10.70
   0  -6  -6  157.48   12.00
   0  -6  -6  166.78   11.20
   0  -6   6  126.59   12.70
   0   6  -6  151.58   12.10
   0   6  -6  145.79   15.60
   0   6   6  157.18   19.00
   0   6   6  162.18   17.50
   0   6   6  169.38   15.80
  -1  -6  -6   65.79    7.90
   1  -6   6   52.59    9.00
   1   6   6   70.09   13.80
   1   6   6   70.69   15.40
   1   6   6   56.49   11.10
  -1   6  -6   71.29    9.20
   2  -6   6  418.66   20.10
   2  -6   6  417.86   24.70
  -2  -6  -6  394.26   19.20
  -2  -6  -6  378.86   18.40
   2   6   6  390.56   25.90
   2   6   6  414.86   23.50
   2   6   6  368.86   31.90
  -2   6  -6  427.66   20.60
   3  -6   6  188.28   14.30
   3  -6   6  167.98   17.50
  -3  -6  -6  180.38   11.60
   3  -6   6  174.98   14.80
   3  -6   6  180.68   15.10
   3   6   6  196.78   17.00
   3   6   6  193.68   27.10
  -3   6  -6  188.68   13.30
   4  -6   6    2.80    6.50
   4  -6   6   -7.90    7.40
   4  -6   6    5.40    5.40
  -4  -6  -6    6.60    6.20
   4   6   6   -0.90    8.90
   4   6   6   13.00   16.00
  -4   6  -6    8.90    5.40
  -5  -6  -6  133.99    9.50
   5  -6   6  161.78   11.30
   5   6   6  162.28   20.00
   6  -6   6   -2.50    3.50
   6  -6   6    1.00    5.50
  -6  -6  -6   10.00    5.00
   6   6   6   -4.10    7.20
  -8  -7   6   25.80    5.60
   8  -7  -6   32.40    6.20
   8  -7  -6   16.10    5.30
  -8  -7   6   18.90    5.20
  -8   7   6   31.60    7.30
   8   7  -6   35.00    6.50
   8   7  -6   30.00    5.90
   8   7  -6   43.60    8.10
  -8   7   6   45.70    8.10
  -7  -7   6   -1.60    5.40
  -7  -7   6   -3.00    6.70
   7  -7  -6   -8.30    5.10
   7  -7  -6    2.20    7.90
   7   7  -6    6.70    6.70
  -7   7   6   -0.80    5.40
  -7   7   6    8.20    8.00
   7   7  -6   -7.20    6.40
   7   7  -6   -1.90    7.00
   6  -7  -6   14.70    6.60
  -6  -7   6   15.10    8.70
   6  -7  -6    4.50    9.10
  -6  -7   6   15.00    7.00
   6   7  -6   11.30    8.00
   6   7  -6   10.80    7.80
   6   7  -6    9.60    7.40
  -6   7   6   11.50    9.30
  -6   7   6   16.20    6.80
  -5  -7   6   -1.40    8.10
  -5  -7   6    3.40    6.00
   5  -7  -6    2.80    6.50
   5   7  -6    1.70    5.10
  -5   7   6    4.90    6.60
   5   7  -6    0.10    6.60
   5   7  -6    7.50    7.80
  -5   7   6    3.90    7.30
  -4  -7   6  114.59   15.00
   4  -7  -6  117.29   17.80
   4  -7  -6  141.89   14.90
   4   7  -6  139.49   14.70
   4   7  -6  133.79   12.40
   4   7  -6  130.29   14.50
  -4   7   6  116.79   14.40
  -4   7   6  152.58   17.60
  -3  -7   6   15.70    8.70
  -3  -7   6    7.50    8.70
   3  -7  -6    9.80    8.60
   3  -7  -6    0.40   11.00
   3  -7  -6    4.50    6.40
  -3   7   6    8.90   10.80
   3   7  -6   21.90    7.80
  -3   7   6    2.90    7.20
  -3   7   6    8.20    7.90
   3   7  -6   20.00    9.00
   2  -7  -6 1056.29   40.80
   2  -7  -6 1018.50   45.80
   2  -7  -6  993.20   39.80
  -2  -7   6 1045.40   42.00
  -2   7   6  996.60   44.00
  -2   7   6 1023.20   42.40
  -2   7   6 1029.20   39.70
   2   7  -6  982.00   41.90
   2   7  -6 1002.00   41.90
   1  -7  -6    8.70    7.30
   1  -7  -6   21.20    8.50
   1  -7  -6   20.10    6.80
   1  -7  -6   20.00   11.00
  -1   7   6   28.10   12.50
  -1   7   6   33.00   10.00
  -1   7   6   23.40   10.90
   1   7  -6   20.00    9.90
   1   7  -6   20.70    7.90
   0  -7  -6   73.69   10.30
   0   7   6   70.99   13.00
   0   7  -6   93.09   12.40
   0   7   6   79.39   13.80
   0   7   6   79.79   14.60
   1  -7   6    9.00    6.90
   1  -7   6    2.00   10.00
   1   7   6    1.10   11.70
  -1   7  -6   14.30   10.00
   2  -7   6   23.60    6.20
  -2  -7  -6   23.40    6.40
   2  -7   6   22.40   10.40
  -2   7  -6   24.80   10.60
   2   7   6   34.40   15.00
   2   7   6   38.70   14.30
  -3  -7  -6   23.70    6.20
   3  -7   6   26.20    7.70
   3  -7   6   24.20    7.60
   3   7   6   18.80   13.10
   3   7   6   25.30   13.30
  -3   7  -6   20.50    9.40
   4  -7   6    5.20    5.10
  -4  -7  -6   -6.60    7.40
   4  -7   6    6.70    6.70
  -4   7  -6    6.60    8.10
   4   7   6    0.50    8.40
   5  -7   6   60.89    7.40
  -5  -7  -6   60.69   10.70
  -5   7  -6   27.80    6.00
   5   7   6   12.70   10.30
  -7  -8   6   -1.70    7.00
  -7  -8   6    1.40    4.00
   7  -8  -6    1.00    4.30
   7   8  -6    3.80    4.00
  -7   8   6   -7.20    4.40
  -7   8   6   -2.70    5.00
   7   8  -6    0.40    4.90
   7   8  -6   -0.40    3.90
  -6  -8   6   25.60    6.50
   6  -8  -6   35.10    7.00
  -6  -8   6   21.70    9.70
   6   8  -6   15.50    6.80
  -6   8   6   25.50    7.70
  -6   8   6   13.60    7.90
   6   8  -6   15.00    6.70
   6   8  -6   36.00    7.10
  -5  -8   6   54.99    8.90
   5  -8  -6   50.59    8.20
   5   8  -6   28.90    7.60
  -5   8   6   37.40   11.10
   5   8  -6   34.90   10.50
  -5   8   6   35.20    9.00
   5   8  -6   63.59    8.70
   4  -8  -6    2.00    8.30
  -4  -8   6   -3.40    7.60
   4  -8  -6    9.70   11.40
   4   8  -6    5.90    9.40
   4   8  -6   15.30    6.50
  -4   8   6   17.30    8.30
   4   8  -6   16.60    6.10
  -4   8   6   13.20    6.20
  -3  -8   6    1.00    7.80
  -3  -8   6    7.50    7.50
   3  -8  -6    6.20    6.00
   3  -8  -6    0.00    8.30
   3   8  -6   -6.00   10.30
  -3   8   6   11.20    7.50
  -3   8   6    9.80   10.60
   3   8  -6    3.40    7.20
   3   8  -6    1.70    7.40
  -2  -8   6    7.20    7.50
   2  -8  -6    6.70    9.00
   2  -8  -6    6.20    8.20
   2  -8  -6    9.50    6.40
  -2  -8   6    4.50    6.20
   2   8  -6   14.00    8.60
   2   8  -6    6.50    8.10
  -2   8   6   10.10    6.50
  -2   8   6  -13.60   10.50
  -2   8   6    7.70   10.60
   1  -8  -6  361.66   25.10
  -1  -8   6  349.47   19.90
   1  -8  -6  371.66   20.10
   1  -8  -6  359.76   18.90
   1   8  -6  349.47   21.50
  -1   8   6  363.06   26.70
   1   8  -6  370.06   20.90
  -1   8   6  344.47   25.30
   0  -8  -6   92.09   17.30
   0  -8   6   99.19   12.20
   0   8   6   93.39   14.90
   0   8  -6   94.59   13.40
   0   8   6   99.29   14.30
   0   8  -6   59.99   10.80
  -1  -8  -6   14.00    9.80
   1  -8   6   23.10   10.00
  -1  -8  -6   31.60    7.00
   1   8   6   49.00   14.40
  -1   8  -6   26.90    9.10
   2  -8   6    1.30    4.20
   2  -8   6    7.40    8.60
  -2  -8  -6    2.00    5.70
  -2  -8  -6   11.00    8.40
  -2   8  -6   -4.10    4.80
   2   8   6   19.00   13.80
   3  -8   6    3.10    5.40
  -3  -8  -6   18.30    8.80
   3  -8   6   17.10    8.10
  -3   8  -6   -1.40    7.10
   3   8   6    8.80   10.90
   4  -8   6    3.40    3.60
  -4  -8  -6    5.30    5.70
   4   8   6   -1.90    7.80
  -4   8  -6    5.80    4.50
  -5  -9   6   -1.50    4.20
   5  -9  -6    3.10    5.30
   5   9  -6   13.20    6.30
  -5   9   6   10.30    5.90
   5   9  -6    0.20    5.80
  -5   9   6   -1.00    5.30
  -4  -9   6    0.10    6.20
   4  -9  -6   10.60    5.80
  -4   9   6    7.90    8.60
   4   9  -6    4.20    5.90
   4   9  -6   13.90    5.60
  -4   9   6   21.60    6.70
  -3  -9   6   86.79    8.80
   3  -9  -6   84.39   11.50
   3   9  -6   72.89    8.90
  -3   9   6   62.79   11.10
  -3   9   6   81.59    8.50
   3   9  -6   67.59   10.60
   2  -9  -6  201.38   18.70
  -2  -9   6  210.18   13.30
   2  -9  -6  230.48   13.40
   2   9  -6  188.48   13.70
   1  -9  -6  237.68   15.00
   1  -9  -6  228.18   18.30
  -1  -9   6  218.98   14.10
   1  -9  -6  210.58   17.30
  -1   9   6  200.48   17.30
   1   9  -6  220.28   14.50
   0  -9  -6   37.10    9.00
   0  -9  -6   43.50    9.30
   0  -9   6   33.60    7.10
   0  -9  -6   28.70    8.50
   0   9   6   17.90   10.40
   0   9  -6   35.40    7.10
  -1  -9  -6   -2.20    7.20
   1  -9   6   -2.10    5.40
  -1   9  -6    4.00    4.70
  -2  -9  -6    4.70    4.90
   2  -9   6   -4.40    5.00
  -2  -9  -6    1.10    6.30
  -2   9  -6   -3.50    3.70
  11   0  -7   80.99    9.90
  11   0  -7   73.99    8.70
  11   0  -7   73.49    9.60
 -10   0   7    2.20    7.10
  10   0  -7   -6.30    6.80
  10   0  -7   -1.20    6.60
  -9   0   7    9.50    8.60
   9   0  -7   14.20    9.10
   9   0  -7    3.00   10.10
   9   0  -7   18.00    9.40
   8   0  -7   -4.90    5.20
   8   0  -7    8.00    9.20
  -8   0   7   -7.10    8.10
   8   0  -7   -1.90    9.10
   7   0  -7  157.78   14.80
  -7   0   7  143.69   14.70
   7   0  -7  151.98   14.80
   6   0  -7  -20.20   12.50
  -6   0   7   -6.20    8.00
   6   0  -7   -4.70    8.50
   6   0  -7    2.80    5.00
  -5   0   7   12.90    7.20
  -5   0   7    9.00    7.80
   5   0  -7   14.90    6.70
   5   0  -7    4.90    5.60
   5   0  -7   -7.70   11.20
  -5   0   7   13.30    6.50
  -5   0   7   21.00   10.10
   5   0  -7   18.30   10.20
  -4   0   7   -1.80    5.00
  -4   0   7   10.60    9.30
   4   0  -7    6.60    5.30
  -4   0   7   -4.50    7.60
  -4   0   7    1.10    6.40
   4   0  -7   -3.30    5.60
   4   0  -7    2.40   11.10
   3   0  -7  260.87   12.90
   3   0  -7  261.77   14.10
  -3   0   7  241.88   16.40
  -3   0   7  250.87   17.10
   2   0  -7    2.30    3.00
   2   0  -7   -0.70    3.60
  -1   0   7   37.70    9.40
  -1   0   7   37.00    7.40
   1   0  -7   29.70    4.60
  -1   0   7   36.10    8.20
  -1   0   7   45.20   12.10
   0   0   7   -7.60    8.30
   0   0   7    1.70    5.90
   0   0  -7   -0.40    2.60
   0   0   7   -6.10    5.80
   0   0   7   -0.40    6.20
   0   0   7   -4.00    4.80
   1   0   7   93.29   10.60
  -1   0  -7   92.79    5.20
   1   0   7   83.89   11.40
   1   0   7   85.59   10.60
   1   0   7   94.79   11.90
   1   0   7   86.99   13.80
   2   0   7    5.40    5.30
   2   0   7   -2.30    5.90
   2   0   7  -14.30    7.00
  -2   0  -7   -0.30    2.00
   2   0   7    7.30    7.30
   2   0   7   -9.20   11.00
   2   0   7  -11.00    8.60
   3   0   7   63.79   12.50
   3   0   7   91.39   17.20
  -3   0  -7   83.39    5.50
   3   0   7   58.09    8.90
   3   0   7   73.69   10.30
   3   0   7   76.99   11.50
  -4   0  -7    0.10    3.40
   4   0   7    8.10    6.80
   4   0   7   -5.00    5.30
   4   0   7   14.20   13.80
   4   0   7    7.40    7.90
   5   0   7   17.90   16.00
   5   0   7   10.10    8.00
   5   0   7   18.90    9.00
   6   0   7    8.20   18.20
  -6   0  -7    3.20    3.80
   6   0   7    0.70    4.50
   6   0   7    5.40    5.80
   7   0   7   24.80   23.20
   7   0   7   10.10    7.00
  11  -1  -7   28.60    7.40
  11  -1  -7   32.00    6.70
 -11  -1   7   24.70    5.60
  11   1  -7   13.70    5.10
  11   1  -7   20.90    5.50
  11   1  -7   29.10    7.00
  10  -1  -7    2.90    5.30
  10  -1  -7   -9.40    9.50
 -10  -1   7    4.10    5.30
  10  -1  -7   15.40    7.30
 -10   1   7    4.70    5.90
  10   1  -7   -1.30    8.60
  10   1  -7    9.70    7.30
  10   1  -7    4.50    5.50
  -9  -1   7    1.00    8.10
   9  -1  -7    4.20    8.40
   9  -1  -7    2.40    6.30
   9  -1  -7   -1.70    9.60
   9   1  -7   -9.30   11.50
  -9   1   7   -3.20    8.70
   9   1  -7   -4.00    4.70
   9   1  -7   -4.00    9.20
   8  -1  -7   -1.00    9.30
   8  -1  -7   -9.30   11.30
   8  -1  -7    9.20    6.70
  -8  -1   7    8.10    8.70
   8   1  -7   14.60    8.70
   8   1  -7    9.20    5.80
   8   1  -7   17.60    7.40
  -7  -1   7    5.00    8.90
   7  -1  -7   11.90    9.30
   7  -1  -7    0.80    8.40
   7   1  -7   -8.40   22.40
   7   1  -7    5.50    7.50
   7   1  -7    0.60    5.10
   7   1  -7   -4.80    8.90
   6  -1  -7   74.59   11.90
  -6  -1   7   61.79   11.30
   6  -1  -7   27.30   16.60
   6  -1  -7   77.89    9.40
   6   1  -7   81.19   10.40
   6   1  -7   57.79   16.60
  -6   1   7   83.19   12.40
   6   1  -7   66.49   12.70
  -6   1   7   75.29    8.30
  -5  -1   7    7.30    7.10
  -5  -1   7    9.50    6.20
   5  -1  -7    9.90    6.40
   5  -1  -7    8.60    6.50
   5  -1  -7    0.30    5.70
   5  -1  -7   14.80   12.70
  -5  -1   7   10.70    9.10
  -5   1   7    6.30    8.60
   5   1  -7    4.40    6.40
  -5   1   7   17.50    6.80
   5   1  -7   11.50    6.80
   5   1  -7    2.40    6.00
  -5   1   7    9.30    5.60
   5   1  -7    9.60   11.80
   4  -1  -7   66.19    8.10
   4  -1  -7   60.99   14.40
   4  -1  -7   83.99    9.30
  -4  -1   7   77.59   10.50
  -4  -1   7   72.59   10.00
  -4  -1   7   66.79   10.90
  -4  -1   7   59.99    9.70
  -4   1   7   69.29   11.40
  -4   1   7   86.89   10.90
   4   1  -7   58.09    8.40
  -4   1   7   84.09   12.30
   4   1  -7   84.99   11.60
   4   1  -7   88.19   15.50
   4   1  -7   61.19    8.00
  -4   1   7   68.69   10.40
  -3  -1   7   26.60    8.30
  -3  -1   7   53.79    9.10
   3  -1  -7   21.20    5.80
  -3  -1   7   34.80    8.80
   3  -1  -7   31.20    5.90
  -3  -1   7   41.90    8.50
   3   1  -7   25.70    6.30
  -3   1   7   30.10    8.60
   3   1  -7   37.60    6.70
  -3   1   7   44.30    6.80
  -3   1   7   32.30    9.20
   3   1  -7   35.20   11.80
   2  -1  -7  103.19    7.80
  -2  -1   7   90.59   12.60
  -2  -1   7  106.89   17.20
   2  -1  -7   84.99    6.50
   2  -1  -7   82.49   18.50
  -2  -1   7  102.89   13.00
  -2   1   7   91.49   11.90
   2   1  -7   87.19    8.60
  -2   1   7   94.99   11.10
  -2   1   7  125.79   16.60
   2   1  -7   89.69    7.30
  -2   1   7   75.29   17.20
  -1  -1   7   54.29    9.30
  -1  -1   7   58.09    8.10
  -1  -1   7   53.29    9.70
   1  -1  -7   47.40    5.80
  -1  -1   7   68.29    8.40
  -1  -1   7   50.29   10.60
   1  -1  -7   39.50   14.30
  -1   1   7   65.59   10.50
  -1   1   7   55.59   12.40
  -1   1   7   52.39   11.50
   1   1  -7   52.39    6.50
  -1   1   7   59.49   10.10
  -1   1   7   58.49    7.40
   0  -1  -7    8.30    2.50
   0  -1   7    9.00    6.60
   0  -1   7    3.10    6.30
   0  -1   7    8.20    8.90
   0  -1   7    2.70    7.10
   0  -1   7    6.00    6.00
   0   1   7    3.30    6.50
   0   1   7    0.80    6.10
   0   1   7    3.60    5.40
   0   1   7   -1.10    6.50
   0   1  -7    6.30    3.50
  -1  -1  -7    4.90    1.20
   1  -1   7    8.10    6.60
   1  -1   7    4.90    5.20
   1  -1   7    6.20    7.60
   1  -1   7   19.40    9.50
   1  -1   7   12.90   12.40
   1  -1   7    6.60    6.70
   1   1   7    9.90    7.00
   1   1   7    1.80    6.40
   1   1   7   -5.40    8.60
   1   1   7  -10.00    6.00
  -1   1  -7    3.60    3.00
   1   1   7    3.20    7.90
   2  -1   7   17.80    7.50
   2  -1   7   13.40   13.50
   2  -1   7    5.00    6.90
   2  -1   7   19.50    8.50
   2  -1   7   11.30    7.60
  -2   1  -7   13.00    3.50
   2   1   7   11.40   11.30
   2   1   7   12.80    8.70
   2   1   7    7.90    7.00
   2   1   7   13.80    8.00
   2   1   7   30.90   11.00
   2   1   7   20.50    7.80
   3  -1   7   97.39   13.10
   3  -1   7   98.59   12.20
  -3  -1  -7  101.59    5.30
   3  -1   7  107.99   12.80
   3  -1   7  114.69   19.70
   3  -1   7  105.39   11.50
   3   1   7  101.49   15.20
  -3   1  -7  103.99    7.40
   3   1   7  106.59   13.30
   3   1   7  101.49   11.10
   3   1   7   97.69   11.70
  -4  -1  -7  194.58    9.40
   4  -1   7  217.48   13.60
   4  -1   7  197.68   31.80
   4  -1   7  191.28   17.50
   4  -1   7  184.28   14.80
   4   1   7  225.48   16.90
   4   1   7  188.58   16.70
  -4   1  -7  215.38   11.60
   4   1   7  229.58   28.30
   5  -1   7   -0.30    6.20
   5  -1   7    8.50    5.70
   5  -1   7    7.60   20.80
   5  -1   7   -2.10    6.30
   5   1   7    2.60    5.90
  -5   1  -7   -0.40    4.50
   5   1   7    1.80    5.30
   5   1   7    0.90   15.10
   6  -1   7   11.00    6.40
   6  -1   7   10.40    5.70
   6  -1   7   18.30   19.30
  -6   1  -7    3.10    4.20
   6   1   7    1.20   14.50
   6   1   7    7.80    8.20
 -11  -2   7    5.90    7.50
  11  -2  -7    5.40    6.00
  11  -2  -7    2.40    4.60
  11   2  -7    3.00    4.50
  11   2  -7   15.30    5.70
  11   2  -7    4.30    5.30
  10  -2  -7   -4.30    5.40
 -10  -2   7    3.80    5.30
  10  -2  -7    1.20    6.70
  10  -2  -7    4.60    8.10
  10   2  -7  -10.60    7.40
  10   2  -7   -0.10    4.60
  10   2  -7   -7.10    9.50
   9  -2  -7    0.50    9.00
   9  -2  -7   14.80   10.00
  -9  -2   7    7.90    6.30
   9  -2  -7    5.00   11.40
   9   2  -7  -10.00    6.80
   9   2  -7   13.40   11.40
   9   2  -7   -4.90    8.90
  -8  -2   7   42.00    9.90
   8  -2  -7   30.80   10.70
   8  -2  -7   37.00    8.90
   8   2  -7   37.20    9.30
   8   2  -7   27.10   10.80
   8   2  -7   25.80   12.30
   7  -2  -7   54.89    9.90
  -7  -2   7   62.29   11.00
  -7  -2   7   51.39   10.80
   7  -2  -7   68.69   12.10
   7   2  -7   57.29   10.00
   7   2  -7   90.29   13.50
   7   2  -7   51.39   11.90
   6  -2  -7  327.97   18.70
   6  -2  -7  324.07   17.50
  -6  -2   7  331.07   20.00
   6  -2  -7  332.47   21.40
  -6   2   7  307.17   19.60
  -6   2   7  322.17   17.90
   6   2  -7  308.77   18.70
   6   2  -7  303.27   20.00
   5  -2  -7    6.80    6.70
  -5  -2   7   22.50    7.90
   5  -2  -7   13.10    5.30
  -5  -2   7   10.50    8.40
   5  -2  -7   20.70   13.90
   5  -2  -7   18.20    8.40
  -5  -2   7   17.30    6.80
  -5   2   7   10.20    6.90
  -5   2   7    6.20    6.70
   5   2  -7   12.80    7.00
   5   2  -7   17.10    6.10
   5   2  -7   19.90   13.40
   4  -2  -7   39.50   10.00
   4  -2  -7   27.10    6.20
  -4  -2   7   38.80    8.60
   4  -2  -7   18.20    6.70
  -4  -2   7   32.30    8.90
  -4  -2   7   17.20    7.30
   4   2  -7   33.00    7.50
   4   2  -7   19.30    6.90
   4   2  -7   25.70   12.10
   4   2  -7   32.60    8.60
  -4   2   7   31.30   10.30
  -4   2   7   34.70    9.00
  -4   2   7   26.90    8.30
  -4   2   7   25.10    9.60
  -4   2   7   34.60    9.50
  -3  -2   7   74.19   10.10
   3  -2  -7   61.79    8.00
  -3  -2   7   78.49   10.30
  -3  -2   7   71.69   10.00
  -3  -2   7   74.89   10.90
   3  -2  -7   63.99    8.00
  -3   2   7   84.59    9.80
  -3   2   7   82.49   11.70
  -3   2   7   73.49    9.20
   3   2  -7   70.49   14.50
   3   2  -7   73.39    8.10
   3   2  -7   54.69    8.10
  -3   2   7   89.59   13.40
  -3   2   7   84.09   12.10
  -2  -2   7   15.40    5.00
   2  -2  -7   14.50    4.70
  -2  -2   7    3.80    7.40
  -2  -2   7   23.80    7.60
  -2  -2   7   25.00    8.20
   2  -2  -7   21.40    4.50
  -2  -2   7    9.50    8.30
  -2  -2   7   16.60    7.00
   2   2  -7   13.10    4.80
  -2   2   7   24.00    9.30
   2   2  -7   10.50    4.00
  -2   2   7   22.30    7.60
  -2   2   7   14.00    9.00
  -2   2   7   17.80    7.00
  -2   2   7   21.30    8.00
  -1  -2   7  166.78   13.00
   1  -2  -7  163.88    9.10
  -1  -2   7  134.99   11.30
  -1  -2   7  145.19   13.30
  -1  -2   7  149.09   10.30
  -1  -2   7  138.09   12.70
  -1  -2   7  150.18   14.10
  -1   2   7  153.38   13.80
  -1   2   7  147.19   15.40
   1   2  -7  135.89    9.10
  -1   2   7  150.48   13.20
   1   2  -7  143.59    9.80
  -1   2   7  152.18   15.40
   0  -2   7    8.90    6.40
   0  -2   7    4.80    6.90
   0  -2  -7    3.30    2.80
   0  -2   7   -3.70    7.50
   0  -2   7    6.00    6.60
   0  -2   7    3.00    7.10
   0   2   7   12.70    9.60
   0   2  -7    3.30    3.50
   0   2   7   -6.90    8.00
   0   2   7    1.50    6.80
   0   2  -7    5.30    4.30
   0   2   7    8.70    7.50
   1  -2   7   -5.20    6.90
   1  -2   7    0.50    6.80
   1  -2   7  -19.50   19.00
  -1  -2  -7   -1.20    1.50
   1  -2   7   -1.00    6.30
   1  -2   7   -4.20    8.60
   1  -2   7   -2.70    4.70
   1   2   7   -0.20    6.30
   1   2   7    0.60    6.90
   1   2   7    4.30    9.50
   1   2   7   13.60    7.30
  -1   2  -7   -2.30    3.70
   2  -2   7   74.79   23.00
   2  -2   7   53.89    9.90
   2  -2   7   75.69   11.20
   2  -2   7   71.39    8.60
   2  -2   7   59.49   10.50
   2   2   7   61.19    9.90
   2   2   7   69.99   10.20
  -2   2  -7   76.19    7.00
   2   2   7   77.79   11.40
   2   2   7   82.69   10.50
   2   2   7   82.29   10.30
   2   2   7   61.69   13.40
   3  -2   7  102.19   11.50
   3  -2   7   70.69   10.90
  -3  -2  -7   89.89    4.70
   3  -2   7  102.79   12.50
   3  -2   7   94.69   26.10
   3  -2   7  103.29   14.20
   3   2   7   85.29   12.40
  -3   2  -7   87.39    7.80
   3   2   7   65.59   15.30
  -3   2  -7   94.59    8.30
   4  -2   7   29.10    7.10
   4  -2   7   19.70   29.30
   4  -2   7   30.80    9.20
   4  -2   7   10.40    8.80
  -4  -2  -7   29.40    3.70
  -4   2  -7   27.40    5.20
   4   2   7   32.60    8.90
   4   2   7   10.30   14.00
  -4   2  -7   25.90    6.10
   5  -2   7   55.19    9.50
   5  -2   7   95.49   29.80
   5  -2   7   36.90    8.20
   5  -2   7   24.70    7.70
  -5   2  -7   61.79    7.50
   5   2   7   36.60    9.20
   5   2   7   54.19   16.00
   6  -2   7    8.80   18.00
   7   2   7    6.20   10.00
 -10  -3   7    2.20    5.00
  10  -3  -7   -2.20    7.70
  10  -3  -7    3.60    5.10
  10  -3  -7   -4.70    6.50
  10   3  -7   10.40    9.50
  10   3  -7    2.00    6.50
  10   3  -7    8.70    7.60
  -9  -3   7   45.50    9.30
   9  -3  -7   58.09   10.60
   9  -3  -7   39.50   10.40
   9  -3  -7   31.30    9.90
   9   3  -7   49.30    9.70
   9   3  -7   42.20   11.70
   9   3  -7   68.69   10.80
  -8  -3   7   49.99   10.30
  -8  -3   7   66.59   11.10
   8  -3  -7   60.09    9.90
   8  -3  -7   44.90   11.50
   8   3  -7   34.80    9.50
   8   3  -7   41.90   10.00
   8   3  -7   57.39   10.20
   7  -3  -7   97.19   11.90
   7  -3  -7   78.39   12.20
  -7  -3   7   86.29   12.90
  -7  -3   7   99.79   12.30
   7   3  -7  120.29   14.20
   7   3  -7  105.89   13.10
   7   3  -7  117.59   16.00
   6  -3  -7    2.30    5.80
  -6  -3   7    5.80    8.40
   6  -3  -7    5.60    8.50
   6   3  -7    0.60    9.80
   6   3  -7   -4.00    4.50
   5  -3  -7   66.09    9.60
   5  -3  -7   87.69   12.60
  -5  -3   7   67.39    9.80
   5  -3  -7   67.49   10.50
   5  -3  -7   73.59   16.10
  -5   3   7   74.49   12.70
   5   3  -7   94.89   13.10
  -5   3   7   62.09    9.60
  -4  -3   7   74.79   11.60
   4  -3  -7   81.79    9.00
   4  -3  -7   84.59   10.30
  -4  -3   7  105.49   16.70
  -4   3   7   86.69   11.30
   4   3  -7   74.89   16.10
   4   3  -7   98.09   11.80
   4   3  -7   93.79   11.90
   4   3  -7   83.29    9.60
  -4   3   7  103.29   14.00
  -4   3   7  107.19   13.20
  -4   3   7   85.69   10.50
   3  -3  -7  103.79    9.90
   3  -3  -7  118.29    9.30
  -3  -3   7   95.29   12.50
  -3  -3   7  130.39   12.90
  -3  -3   7  109.69   12.70
  -3  -3   7  100.99   12.50
  -3   3   7  107.09   12.20
   3   3  -7  125.99   18.60
  -3   3   7  102.19   12.30
   3   3  -7  103.39    9.60
   3   3  -7  133.69   11.70
  -3   3   7  113.19   15.50
  -3   3   7   93.89   14.60
  -2  -3   7   51.89    9.70
  -2  -3   7   46.40    9.20
   2  -3  -7   32.60    5.60
  -2  -3   7   39.90    7.00
   2  -3  -7   25.50    6.40
  -2  -3   7   39.10    6.80
  -2  -3   7   34.70    9.10
   2   3  -7   35.60    7.00
  -2   3   7   22.30   10.00
  -2   3   7   36.20    8.80
  -2   3   7   20.30    7.50
  -2   3   7   49.90   11.40
   2   3  -7   48.50   13.20
   2   3  -7   29.80    5.60
  -1  -3   7   -0.80    7.90
  -1  -3   7   -2.70    7.30
  -1  -3   7   -6.50    5.90
  -1  -3   7  -12.40    5.60
   1  -3  -7   -1.20    4.20
  -1  -3   7   -9.00    6.60
  -1   3   7    7.80    7.40
  -1   3   7   -0.90    4.40
   1   3  -7    1.50    3.70
   1   3  -7   -4.60    3.80
  -1   3   7   -1.50    9.00
  -1   3   7   -5.00    9.20
   0  -3   7   13.80    9.00
   0  -3   7    7.20    6.00
   0  -3   7    1.10    4.80
   0  -3   7    1.00    6.40
   0  -3   7    5.70   10.80
   0  -3   7   15.00    7.70
   0  -3  -7    2.30    3.10
   0   3   7   -3.30    4.70
   0   3  -7    5.30    4.30
   0   3   7    8.00   10.70
   0   3   7   13.40    9.60
   0   3  -7    6.10    4.00
   1  -3   7  335.87   20.00
  -1  -3  -7  328.87   14.40
  -1  -3  -7  342.67   13.70
   1  -3   7  317.67   18.30
   1  -3   7  327.87   19.10
   1  -3   7  292.77   38.80
   1  -3   7  346.47   21.20
   1  -3   7  354.66   20.50
  -1   3  -7  355.06   16.90
   1   3   7  336.27   17.40
   1   3   7  338.37   20.30
   1   3   7  334.07   21.60
  -1   3  -7  332.07   15.60
   2  -3   7   48.80    9.70
   2  -3   7   45.50   10.00
   2  -3   7   51.49    7.90
   2  -3   7   62.69   24.60
   2  -3   7   37.50    9.60
  -2  -3  -7   49.99    4.40
  -2   3  -7   45.30    7.40
   2   3   7   51.99   12.90
   2   3   7   45.70   12.50
   2   3   7   65.99   11.80
  -2   3  -7   39.90    5.90
   3  -3   7   41.70   10.20
   3  -3   7   24.20    8.50
   3  -3   7   50.69    9.90
   3  -3   7   66.29   27.00
   3  -3   7   40.40    8.70
  -3  -3  -7   34.10    4.20
   3   3   7   29.50   13.10
  -3   3  -7   41.90    7.10
  -3   3  -7   41.00    6.60
   3   3   7   47.40   12.20
   4  -3   7    7.40    5.80
   4  -3   7   -1.40    7.80
   4  -3   7   -4.10    8.60
   4  -3   7    7.30   19.00
   4   3   7   -3.40    8.60
  -4   3  -7   -1.10    5.30
   5  -3   7    8.70   23.10
   6  -3   7   -3.80    7.10
   6  -3   7    0.80    4.80
   6  -3   7   18.20   18.30
   6  -3   7    0.50    5.60
   6   3   7    3.60   10.10
  -6   3  -7    5.00    4.60
   7  -3   7   16.90    7.30
   7  -3   7   15.60    5.00
   7  -3   7   11.70    4.50
   7   3   7   22.90    9.30
  -7   3  -7   49.00    9.80
  10  -4  -7   18.80    4.90
  10  -4  -7   12.40    7.10
  10  -4  -7   25.40    6.30
 -10  -4   7   27.80    5.90
  10   4  -7    4.80    6.40
  10   4  -7    6.10    6.10
   9  -4  -7   -9.10    7.90
   9  -4  -7   -2.10   10.80
  -9  -4   7   -7.10    4.70
   9   4  -7    1.70    7.00
   9   4  -7    2.30    5.40
   9   4  -7    8.50    6.10
  -8  -4   7   21.40    8.90
  -8  -4   7   64.09    9.10
   8  -4  -7   34.10   11.00
   8   4  -7   22.60   11.80
   8   4  -7   29.80   10.00
   8   4  -7   32.70    9.70
   7  -4  -7  130.49   16.00
  -7  -4   7  146.39   15.00
  -7  -4   7  167.98   15.00
   7   4  -7  152.18   17.00
   7   4  -7  163.48   16.40
   7   4  -7  162.78   15.40
   6  -4  -7   32.10   11.70
   6  -4  -7   20.20    9.50
  -6  -4   7   34.40    8.70
   6   4  -7   45.40   11.90
   6   4  -7   41.50    9.90
   6   4  -7   38.40   13.90
   5  -4  -7  127.99   11.50
  -5  -4   7  161.78   15.30
   5  -4  -7  133.79   12.40
   5   4  -7  124.49   14.70
  -5   4   7  108.59   12.50
  -4  -4   7    2.70    7.90
   4  -4  -7    0.70    7.60
   4  -4  -7   -0.40    6.30
   4  -4  -7   -2.80    6.30
  -4   4   7    4.20    9.20
  -4   4   7    3.90   10.00
  -4   4   7   -7.00    7.30
   4   4  -7   -5.20    5.20
   4   4  -7   -2.70    7.90
   4   4  -7    0.00    6.30
  -3  -4   7    3.90    7.80
  -3  -4   7    6.50    5.50
   3  -4  -7   -7.10    5.40
   3  -4  -7   -3.90    5.60
  -3  -4   7   -1.10    7.00
   3   4  -7    0.10    6.50
  -3   4   7    6.70    9.30
  -3   4   7    4.00    6.90
  -3   4   7   -2.90    4.80
   3   4  -7    2.00    7.30
   3   4  -7   15.90   14.80
   3   4  -7    3.80    6.60
   2  -4  -7    6.10    5.10
  -2  -4   7    3.60    5.60
  -2  -4   7    2.80    5.10
  -2  -4   7   -0.20    5.90
   2  -4  -7   -6.30    6.30
  -2   4   7   14.30    7.50
   2   4  -7    1.20    5.60
   2   4  -7    3.20    5.50
   2   4  -7    2.20    7.80
  -2   4   7   -4.10    9.40
  -2   4   7    3.90    9.80
  -1  -4   7   43.80   10.30
   1  -4  -7   49.40    5.90
  -1  -4   7   44.30    9.20
   1  -4  -7   33.00    6.00
  -1  -4   7   46.20    9.90
  -1  -4   7   48.80    8.10
  -1  -4   7   50.59    9.10
   1   4  -7   46.60    7.50
  -1   4   7   59.09   11.80
   1   4  -7   37.40    6.50
  -1   4   7   49.60   12.50
   1   4  -7   57.29    9.60
  -1   4   7   51.29    7.70
   0  -4   7   37.90   10.40
   0  -4   7   37.50    6.70
   0  -4  -7   39.80    6.30
   0  -4   7   29.00    7.40
   0  -4   7   39.70   10.50
   0  -4   7   30.20    8.60
   0   4   7   41.90   11.80
   0   4   7   35.60    8.40
   0   4  -7   38.00    6.50
   0   4   7   46.70   10.80
   0   4  -7   34.20    6.90
   0   4   7   30.10   11.10
   1  -4   7  122.39   23.10
   1  -4   7  119.79   15.00
   1  -4   7  147.89   14.70
   1  -4   7  137.79   13.20
   1  -4   7  122.49   16.20
   1  -4   7  124.99   11.60
  -1  -4  -7  127.29    8.50
  -1   4  -7  134.99   10.30
   1   4   7  142.69   17.20
  -1   4  -7  133.19   11.00
   1   4   7  156.08   18.20
   2  -4   7  174.38   14.70
   2  -4   7  164.28   13.40
   2  -4   7  186.38   31.40
   2  -4   7  154.58   12.20
   2  -4   7  153.48   13.40
  -2   4  -7  159.88   11.30
   2   4   7  138.09   24.60
  -2   4  -7  139.89   11.60
   2   4   7  129.79   16.20
   2   4   7  151.18   18.70
   3  -4   7  101.09   13.70
   3  -4   7   86.19   11.70
   3  -4   7   74.29   11.00
   3  -4   7   49.99   18.60
   3  -4   7   62.49   10.10
  -3  -4  -7   77.69    6.50
   3   4   7   54.59   14.20
  -3   4  -7   92.09    9.30
   3   4   7   54.09   12.20
  -3   4  -7   72.29    8.90
   4  -4   7   24.00    6.40
   4  -4   7   25.00    8.50
   4  -4   7   22.00   12.30
   5  -4   7   33.80   11.20
   5  -4   7   41.80    9.40
   5  -4   7   18.70    7.70
   5  -4   7   14.40    7.60
  -5   4  -7   27.40    6.10
   5   4   7   35.30   10.80
   6  -4   7    9.10    4.20
   6  -4   7   -1.70    4.70
   6  -4   7    4.50    7.10
   6  -4   7    0.70    6.30
   6   4   7   11.60    9.30
  10  -5  -7    3.90    6.00
  10   5  -7    2.60    6.20
  10   5  -7    3.10    5.20
 -10   5   7    4.90    5.10
   9  -5  -7    1.80    6.80
   9  -5  -7    6.20    6.00
  -9  -5   7   -3.10    7.00
  -9   5   7    2.70    5.90
   9   5  -7    2.70    4.80
   9   5  -7   14.60    9.10
   8  -5  -7   20.30    9.30
  -8  -5   7   13.70    7.90
  -8  -5   7   22.80    6.90
   8   5  -7    1.20    9.70
   8   5  -7   15.60    6.70
  -7  -5   7    6.10    8.40
   7  -5  -7   23.70   10.00
  -7  -5   7   16.90    9.40
   7   5  -7   17.80    9.70
   7   5  -7   16.20    8.80
  -6  -5   7    9.50    6.90
   6  -5  -7    6.60    8.90
   6  -5  -7   -2.50    9.50
   6   5  -7    5.70    8.30
   6   5  -7   -1.70    8.10
   6   5  -7    1.60    8.90
   6   5  -7   -3.50    6.70
   5  -5  -7   39.90    9.80
  -5  -5   7   21.50    9.50
   5  -5  -7   26.30   10.30
   5  -5  -7   17.10    6.70
   5   5  -7   14.80    7.80
   5   5  -7   25.70   10.90
   5   5  -7   31.70    7.80
  -5   5   7   16.10    9.20
  -5   5   7    7.40    9.00
  -4  -5   7   25.30    9.50
   4  -5  -7   40.20    9.90
   4  -5  -7   22.60    8.30
   4  -5  -7   36.70    8.70
  -4   5   7   18.20    9.90
   4   5  -7   29.90    8.80
  -4   5   7   45.80   11.40
  -4   5   7   25.80    8.70
   4   5  -7   31.30    8.20
  -3  -5   7  311.57   19.10
   3  -5  -7  328.17   18.80
   3  -5  -7  341.37   17.60
  -3  -5   7  315.67   20.40
  -3   5   7  325.97   20.10
  -3   5   7  335.07   19.30
  -3   5   7  302.47   22.60
  -3   5   7  315.97   22.60
   3   5  -7  321.27   18.90
  -3   5   7  320.07   18.50
   3   5  -7  316.07   19.50
   3   5  -7  300.47   18.20
   2  -5  -7   18.70    6.90
  -2  -5   7   12.70    8.30
  -2  -5   7   14.50    9.20
  -2  -5   7    3.30    7.60
   2  -5  -7    3.70    5.80
  -2   5   7   12.00   11.70
  -2   5   7   11.70    6.00
  -2   5   7   20.20   10.60
  -2   5   7   18.50   11.20
   2   5  -7   15.00    6.20
   2   5  -7   14.50    7.10
  -1  -5   7    0.30    6.90
  -1  -5   7   -5.20    6.20
   1  -5  -7   -2.40    4.60
   1  -5  -7    1.70    5.20
  -1  -5   7    3.50    8.40
  -1  -5   7   -1.10    6.30
   1   5  -7   -6.80    5.40
   1   5  -7    1.10    4.50
  -1   5   7  -12.90    9.20
  -1   5   7    3.20    7.30
   1   5  -7   -0.80    9.00
  -1   5   7   11.40   10.00
  -1   5   7   -4.10    7.90
   0  -5  -7    1.70    4.30
   0  -5  -7   -1.60    3.80
   0  -5   7    4.00    6.80
   0  -5   7   -9.20    6.90
   0  -5   7   -0.70    9.20
   0   5   7   -4.20   11.90
   0   5   7   10.30    9.30
   0   5  -7    6.70    5.60
   0   5  -7    0.80    4.50
   0   5   7   -0.60    9.30
   0   5   7   11.00   10.20
   1  -5   7   -8.60    6.60
  -1  -5  -7    0.10    4.10
   1  -5   7   -6.20    6.30
   1  -5   7   10.20    9.50
  -1  -5  -7    0.20    3.80
   1  -5   7   -6.90    6.90
   1   5   7    7.80   11.20
  -1   5  -7   -1.80    5.60
  -1   5  -7   -1.60    4.60
   1   5   7   -0.20    8.70
   2  -5   7   -5.40    7.60
   2  -5   7    0.20    4.80
   2  -5   7    8.10    5.60
  -2  -5  -7    3.10    3.70
   2  -5   7    8.80    9.70
   2   5   7   -7.30    8.70
  -2   5  -7    4.00    5.90
   2   5   7    4.90   10.90
   2   5   7    1.20   11.50
  -2   5  -7   -1.20    4.80
   3  -5   7  295.47   18.40
   3  -5   7  298.97   20.30
   3  -5   7  265.77   17.20
   3  -5   7  260.87   18.80
   3   5   7  270.37   21.30
  -3   5  -7  292.77   16.20
   3   5   7  283.77   29.20
   4  -5   7    5.10    5.30
   4  -5   7   -1.00    7.90
   4  -5   7   10.40    5.70
   4  -5   7   16.40    6.00
  -4  -5  -7   12.10    5.40
   4   5   7   21.10   12.50
  -4   5  -7    2.40    5.20
   5  -5   7   12.80    6.80
   5  -5   7    6.70    5.30
   5  -5   7   13.20    5.30
  -5  -5  -7   17.30    5.20
  -5   5  -7   13.80    5.10
   5   5   7   16.40    9.80
   6  -5   7   22.40    4.90
   6  -5   7   11.80    3.90
   6   5   7   27.90    9.20
   9  -6  -7   14.10    5.00
   9  -6  -7   23.20    6.60
   9   6  -7   49.10    6.80
   9   6  -7   29.90    6.80
  -9   6   7   35.00    6.50
   8  -6  -7   -0.50    5.30
   8  -6  -7   -1.10    5.50
  -8  -6   7   -3.80    6.30
   8   6  -7   -0.80    4.80
  -8   6   7    5.70    5.80
   8   6  -7   -4.70    8.90
   7  -6  -7   20.90    8.60
  -7  -6   7   28.90    7.50
   7  -6  -7   33.20    9.60
   7   6  -7   29.40    8.90
  -7   6   7   25.20    9.70
   7   6  -7   36.70   11.30
  -7   6   7   31.00    9.70
   7   6  -7   31.70    8.40
   6  -6  -7   11.50    8.80
  -6  -6   7   11.00    6.80
   6   6  -7   10.70    5.70
  -6   6   7   14.90    8.70
  -6   6   7   11.80   10.00
   6   6  -7   17.30    8.40
   6   6  -7    5.10   11.50
   5  -6  -7   90.99   12.40
   5  -6  -7   94.79   13.40
   5  -6  -7  109.29   17.80
  -5  -6   7  118.59   14.40
   5   6  -7  148.79   15.10
   5   6  -7  115.69   11.20
  -5   6   7  105.49   15.70
  -5   6   7  135.89   12.10
  -4  -6   7   77.79   12.50
   4  -6  -7  102.29   11.80
   4  -6  -7   89.09   18.50
  -4   6   7   94.79   12.30
   4   6  -7   82.69   12.10
   4   6  -7  106.19   13.60
  -4   6   7   98.29   15.60
  -4   6   7  104.09   13.00
   3  -6  -7  328.27   18.90
  -3  -6   7  354.96   20.20
   3  -6  -7  336.27   19.70
  -3  -6   7  320.37   19.10
   3  -6  -7  322.97   18.10
   3  -6  -7  336.07   25.40
  -3   6   7  321.87   18.10
   3   6  -7  316.87   20.40
  -3   6   7  339.27   22.70
  -3   6   7  342.97   23.10
   3   6  -7  326.97   19.50
  -3   6   7  365.26   23.70
   2  -6  -7   59.79    9.30
  -2  -6   7   89.19   12.30
   2  -6  -7   67.49    9.40
  -2  -6   7  100.79   12.90
  -2   6   7   74.29   14.00
  -2   6   7   79.79   15.10
   2   6  -7   79.89   10.50
  -2   6   7  118.49   17.20
   1  -6  -7   60.49    9.20
  -1  -6   7   68.99   10.90
  -1  -6   7   72.19   12.60
   1  -6  -7   59.89    8.90
  -1   6   7   52.49   13.30
   1   6  -7   76.89   10.20
  -1   6   7   66.19   10.80
  -1   6   7   60.19   12.40
   1   6  -7   83.19   10.20
   0  -6  -7    9.20    5.50
   0  -6   7   11.10    8.10
   0  -6   7    7.50    6.80
   0  -6  -7   15.30    5.30
   0  -6   7   12.40   10.20
   0   6   7   -2.30   11.20
   0   6  -7    3.60    9.80
   0   6   7   15.30   10.50
   0   6  -7   13.90    5.40
   0   6   7   16.80   11.40
  -1  -6  -7    2.80    5.40
   1  -6   7   -4.00    7.00
   1  -6   7   -8.90    6.40
   1  -6   7   -5.30    6.30
  -1   6  -7   -7.10    6.20
   1   6   7    7.90    9.50
  -1   6  -7    2.70    4.80
   1   6   7   -0.40   11.20
  -2  -6  -7   32.20    5.90
   2  -6   7   20.90    8.00
   2  -6   7   41.40    9.00
  -2   6  -7   26.60    6.40
   2   6   7   37.10   10.00
   3  -6   7  103.59   12.80
  -3  -6  -7  101.19    8.60
   3  -6   7  117.59   14.60
   3   6   7   64.39   11.60
  -3   6  -7  102.29    9.90
   3   6   7   99.89   16.60
   4  -6   7    1.70    4.70
  -4  -6  -7   15.60    5.40
   4  -6   7   16.00    6.80
   4  -6   7   17.30    5.90
   4   6   7    6.90   11.40
  -4   6  -7    3.50    4.60
   4   6   7   -1.50   10.70
   5  -6   7   -0.70    5.60
   5  -6   7   -0.80    5.50
   5   6   7    3.40    7.50
  -8  -7   7    5.60    4.30
   8  -7  -7   -0.90    5.90
   8  -7  -7    4.70    4.40
  -8   7   7   -0.30    5.00
   8   7  -7    7.50    7.90
   8   7  -7   16.30    4.90
   7  -7  -7   34.50    6.70
   7  -7  -7   37.90    7.20
  -7  -7   7   30.40    6.70
  -7   7   7   27.30    6.50
   7   7  -7   10.10    8.80
   7   7  -7   20.60    5.70
   7   7  -7   17.20    7.30
  -7   7   7   35.70    7.80
   6  -7  -7    0.20    8.50
  -6  -7   7    5.20    5.60
  -6   7   7   15.00    6.30
   6   7  -7    9.30    5.60
  -6   7   7    3.70    6.50
   6   7  -7    2.80    7.70
   6   7  -7    5.30    6.80
   5  -7  -7   73.49    9.90
  -5  -7   7   37.20    9.80
   5  -7  -7   77.89   14.60
  -5   7   7   34.90   10.60
   5   7  -7   60.79   13.40
   5   7  -7   58.19   10.30
   5   7  -7   73.19    9.30
  -5   7   7   59.89   10.20
   4  -7  -7  271.97   16.70
   4  -7  -7  271.97   22.50
  -4  -7   7  275.57   17.90
   4  -7  -7  324.07   19.20
   4   7  -7  312.87   19.40
  -4   7   7  231.58   21.60
   4   7  -7  297.77   17.80
  -4   7   7  313.77   17.70
   3  -7  -7   19.70   10.30
   3  -7  -7   13.70    8.80
   3  -7  -7   18.40    7.00
  -3  -7   7   35.00    9.70
  -3  -7   7   15.70    8.60
   3   7  -7   35.10   10.20
  -3   7   7   21.20   11.40
  -3   7   7   21.90    7.40
   3   7  -7   18.10    8.80
  -3   7   7   14.20   10.10
   2  -7  -7   19.70    6.50
   2  -7  -7   15.10    6.60
   2  -7  -7   10.00   10.00
  -2  -7   7   -4.60    8.30
  -2  -7   7    9.90    7.80
  -2   7   7   31.10   11.60
  -2   7   7   11.20    8.60
  -2   7   7   13.20   10.60
   2   7  -7   13.90    9.00
   2   7  -7   15.60    8.50
   1  -7  -7   -4.70   10.00
  -1  -7   7    7.90    6.80
   1  -7  -7    1.30    5.30
  -1   7   7   -7.90   10.40
   1   7  -7   -2.80    7.90
  -1   7   7   17.10   11.00
   1   7  -7   10.20    7.20
  -1   7   7    5.90   10.90
   0  -7  -7    7.60    6.80
   0  -7   7   12.70    9.90
   0   7   7    1.50    8.10
   0   7  -7    0.00    5.80
   0   7   7   13.30    7.70
   0   7   7    2.60    8.00
   1  -7   7    4.20    9.30
  -1   7  -7    6.30    8.90
   1   7   7   -3.70   11.20
  -3  -7  -7    3.90    5.00
   3  -7   7    9.20    4.50
   3  -7   7    9.00    5.60
  -3   7  -7    6.20    8.20
   3   7   7   26.00   12.40
  -7  -8   7    0.90    4.00
   7  -8  -7   15.70    4.80
  -7   8   7   10.00    5.80
  -6  -8   7   60.99    7.90
   6  -8  -7   68.99    8.60
  -6   8   7   52.89    8.80
   6   8  -7   65.29    9.70
  -6   8   7   70.29    9.70
   5  -8  -7    3.70    7.70
  -5  -8   7    0.80    6.60
  -5   8   7    1.10    8.10
   5   8  -7    2.50    4.60
  -5   8   7    6.10    4.60
   5   8  -7    0.40    4.10
   5   8  -7    2.80    7.00
   4  -8  -7   25.70    8.40
   4  -8  -7   40.60    8.40
  -4  -8   7   55.69    8.70
  -4   8   7   45.60    9.80
  -4   8   7   46.70    7.50
   4   8  -7   43.70    8.80
   4   8  -7   32.90    8.20
   3  -8  -7  139.99   13.20
   3  -8  -7  109.79   19.30
  -3  -8   7  129.59   11.10
   3  -8  -7  118.69   11.10
   3   8  -7  132.69   13.00
  -3   8   7  107.59   16.10
   3   8  -7  124.59   11.30
   2  -8  -7   -6.20    8.40
   2  -8  -7   -1.70    7.60
   2  -8  -7    3.90    5.80
  -2  -8   7    3.90    7.90
   2   8  -7    2.40    7.90
   2   8  -7   -6.70    6.80
  -2   8   7   -6.60    9.70
  -2   8   7    0.80    8.10
   1  -8  -7   24.20    9.90
   1  -8  -7    8.90    5.70
  -1  -8   7   15.70    8.90
   1   8  -7   12.00    7.60
  -1   8   7   -7.30   12.50
   1   8  -7   12.60    5.80
  -1   8   7    3.90    7.60
   0  -8  -7   32.50   10.60
   0  -8   7   32.70    7.80
   0  -8  -7   29.40    5.90
   0   8  -7   14.80    7.80
   0   8   7   29.00   11.50
   0   8  -7   34.90    7.30
  -1  -8  -7    1.70    5.10
   1  -8   7   -2.00    5.90
  -1  -8  -7   13.50    8.60
   1   8   7   17.70   12.60
  -1   8  -7   -1.40    7.20
  -1   8  -7    5.50    5.60
   2  -8   7    2.10    7.10
   2  -8   7    0.40    4.00
  -2  -8  -7    2.30    7.30
  -2   8  -7    7.10    7.50
  -3  -8  -7    3.80    4.60
   3  -8   7    0.50    4.40
  -3   8  -7    0.80    4.10
   5  -9  -7   13.60    5.10
  -5  -9   7   11.60    4.30
   5   9  -7    5.80    4.10
  -4  -9   7   -0.90    5.50
   4  -9  -7   -9.10    6.30
   4   9  -7   -2.00    3.40
  -4   9   7    1.70    4.80
   3  -9  -7    5.60    5.00
   3   9  -7    7.10    6.10
  -3   9   7    5.50    6.00
   2  -9  -7   28.70    7.00
  -2  -9   7   22.90    6.80
   2  -9  -7   28.70    7.80
  -2   9   7    6.90    8.50
   2   9  -7   40.90    7.00
  -1  -9   7   16.60    5.50
  -1  -9   7    9.80    6.80
   1  -9  -7   19.80    6.90
  -1   9   7   35.30    8.50
   1   9  -7   26.30    6.10
   0  -9  -7   24.50    7.50
   0  -9   7   15.00    5.20
   0   9  -7   36.50    6.60
   1  -9   7   -1.80    4.60
  -1  -9  -7    2.30    6.80
  -1   9  -7   -1.80    3.60
  11   0  -8   -0.70    4.80
  11   0  -8    3.30    5.40
  10   0  -8   -3.50    7.20
  10   0  -8   -0.70    6.20
   9   0  -8  -12.90    8.90
   9   0  -8    7.60    8.60
   9   0  -8    8.20   11.80
   8   0  -8   22.40    9.80
   8   0  -8   41.40    9.20
   7   0  -8   10.80    7.40
  -7   0   8   11.70    9.50
   7   0  -8    2.50    7.70
   6   0  -8 1412.06   51.69
  -6   0   8 1386.16   54.39
   6   0  -8 1382.76   55.69
  -5   0   8   -1.20    8.70
   5   0  -8    1.70    6.30
  -5   0   8    2.50    6.80
   5   0  -8   -6.80    5.60
  -5   0   8    7.20    9.90
  -5   0   8   -4.30    7.50
   5   0  -8    4.30    9.80
   4   0  -8   21.70    6.60
  -4   0   8   22.50    9.00
  -4   0   8   16.90   10.00
  -4   0   8   16.70    7.10
  -4   0   8   11.20    6.90
  -4   0   8   19.10    8.40
   4   0  -8   15.80    5.80
  -3   0   8    1.50    5.70
   3   0  -8   -9.00    4.00
  -3   0   8    2.40    6.90
  -3   0   8    1.10    8.20
   3   0  -8   -2.90    3.90
  -3   0   8   -7.00    7.10
  -3   0   8   -3.90    9.20
  -3   0   8   -3.40    7.40
  -2   0   8   75.99   10.50
  -2   0   8   84.39   11.60
  -2   0   8   75.99   10.00
  -2   0   8   73.79   11.80
   2   0  -8   69.09    6.80
  -2   0   8   74.79   13.00
  -2   0   8   84.49   11.20
   2   0  -8   81.09    8.10
  -1   0   8    3.70    6.60
  -1   0   8   -5.40    9.30
  -1   0   8    0.00    8.20
  -1   0   8    3.00    4.80
  -1   0   8   18.00    7.40
  -1   0   8   -1.50    8.70
   1   0  -8    1.70    3.60
   0   0   8   94.69   13.00
   0   0  -8   69.29    6.10
   0   0   8   78.79    9.80
   0   0   8   72.19   10.80
   0   0   8   64.89   12.90
   0   0   8   68.19    9.50
   0   0   8   80.99   10.40
   1   0   8   -5.00    9.40
   1   0   8    4.40    5.00
   1   0   8   -1.40    5.60
   1   0   8    1.00    5.20
  -1   0  -8   -3.40    2.50
   1   0   8   -2.30    7.00
  -2   0  -8    3.30    2.50
   2   0   8   13.10    7.80
   2   0   8    6.90   10.30
   2   0   8    1.10    8.40
   2   0   8    9.90    7.40
   2   0   8    4.40   13.40
   2   0   8   20.00    8.70
   3   0   8   -1.40    7.60
   3   0   8    3.80    6.20
   3   0   8   11.50    7.10
   3   0   8   -4.30    9.00
  -3   0  -8   -0.10    2.60
   3   0   8    0.50    9.80
   4   0   8   39.80   10.30
   4   0   8   61.79   18.40
   4   0   8   31.50    7.70
   4   0   8   35.00    9.00
   5   0   8    3.10    5.50
   5   0   8    5.50   18.60
   5   0   8   -2.30    7.80
   6   0   8   20.30   16.60
   6   0   8   16.10    5.80
   6   0   8   15.50    6.80
  11  -1  -8    7.50    4.80
  11  -1  -8    4.60    5.80
  11   1  -8   11.70    6.40
  11   1  -8    1.30    4.40
  10  -1  -8   11.80    7.40
  10  -1  -8    6.00    6.30
  10  -1  -8    1.90    5.10
  10   1  -8    5.00    6.30
  10   1  -8    5.50    7.10
   9  -1  -8  110.29   13.90
   9  -1  -8  119.59   15.90
   9   1  -8  108.79   15.60
   9   1  -8  116.99   14.30
   8  -1  -8    9.80    9.50
   8  -1  -8    9.30   10.00
  -8  -1   8   -1.20   10.50
   8   1  -8   18.70   10.20
   8   1  -8   10.90    7.90
   8   1  -8    5.90    8.00
  -7  -1   8   48.20   11.50
   7  -1  -8   53.89    9.20
   7  -1  -8   32.60   11.00
   7   1  -8   22.80    8.20
   7   1  -8   56.39   12.10
  -7   1   8   44.40    9.40
   6  -1  -8   94.09   10.30
  -6  -1   8  110.59   14.50
   6  -1  -8   94.29   14.40
   6   1  -8   78.59    9.70
   6   1  -8   85.29   12.70
   6   1  -8   56.49    9.10
  -6   1   8   89.19   10.10
  -6   1   8   95.99   14.00
   5  -1  -8 1054.89   42.30
  -5  -1   8 1012.30   43.40
  -5  -1   8 1053.89   43.20
   5  -1  -8 1005.30   44.00
  -5  -1   8 1102.89   42.60
   5   1  -8 1054.89   42.20
   5   1  -8 1124.69   41.10
  -5   1   8 1063.49   42.10
  -5   1   8 1067.69   42.80
  -5   1   8  994.00   43.10
   5   1  -8 1006.80   40.80
  -5   1   8 1034.90   39.90
  -4  -1   8  169.58   13.20
   4  -1  -8  164.48   12.70
  -4  -1   8  185.28   16.60
  -4  -1   8  139.99   15.10
  -4  -1   8  163.18   14.20
  -4  -1   8  163.78   15.10
   4  -1  -8  189.78   12.70
  -4  -1   8  167.48   14.90
  -4   1   8  151.38   16.80
  -4   1   8  163.28   15.40
   4   1  -8  177.48   12.10
  -4   1   8  163.98   11.90
  -4   1   8  162.78   16.40
   4   1  -8  162.18   12.70
   4   1  -8  165.38   14.10
  -4   1   8  168.78   14.00
  -3  -1   8   -3.90    6.20
   3  -1  -8    6.10    5.20
  -3  -1   8    1.50    7.90
  -3  -1   8    2.70    5.70
  -3  -1   8    4.30    5.20
   3  -1  -8   -3.50    3.80
  -3  -1   8   13.30    9.30
  -3  -1   8    4.00    5.80
   3   1  -8    2.50    5.00
  -3   1   8   -0.20    7.60
  -3   1   8   -1.30    6.30
  -3   1   8   -3.60    6.80
  -3   1   8    1.70    6.00
   3   1  -8    7.20    4.80
  -3   1   8    3.10    7.10
  -2  -1   8   21.10    7.70
  -2  -1   8   29.40    8.60
   2  -1  -8   30.90    5.30
  -2  -1   8   21.90    8.40
  -2  -1   8   26.20    7.30
   2  -1  -8   19.50    5.90
  -2  -1   8   32.20    7.50
  -2  -1   8   34.50    9.50
  -2   1   8   42.10    7.90
  -2   1   8   31.80    7.90
  -2   1   8   26.40   11.20
   2   1  -8   15.90    4.70
  -2   1   8   29.50    7.90
   2   1  -8   25.40    6.70
  -2   1   8   37.50   11.00
  -2   1   8   13.40    8.10
  -1  -1   8   18.90    5.60
  -1  -1   8   18.80    8.80
  -1  -1   8   18.60    9.00
  -1  -1   8   15.40    7.30
  -1  -1   8   28.80    8.40
  -1  -1   8    6.90    7.20
   1  -1  -8   10.10    3.80
  -1   1   8   14.50    8.30
  -1   1   8   21.20   10.50
  -1   1   8   14.80    9.60
  -1   1   8   23.40    7.50
  -1   1   8    5.20    7.60
   1   1  -8   13.60    4.40
  -1   1   8   20.50    7.60
   1   1  -8   11.60    3.90
   0  -1   8  119.59   15.10
   0  -1   8  144.09   15.80
   0  -1   8  134.99   14.00
   0  -1  -8  143.39    8.20
   0  -1   8  127.69   12.40
   0  -1   8  139.09   14.00
   0   1   8  132.39   15.90
   0   1   8  122.99   13.10
   0   1   8  130.89   14.20
   0   1   8  133.29   13.40
   0   1   8  122.09   16.20
   0   1  -8  138.49    9.10
   1  -1   8  144.59   16.20
   1  -1   8  140.09   14.70
  -1  -1  -8  159.18    7.40
   1  -1   8  150.28   13.10
   1  -1   8  160.58   14.90
   1  -1   8  158.98   16.50
   1   1   8  153.48   17.60
   1   1   8  159.48   14.20
   1   1   8  157.28   15.30
   1   1   8  173.38   17.30
  -1   1  -8  156.98    9.20
   1   1   8  173.78   14.70
   2  -1   8    3.80   19.30
   2  -1   8    0.40    7.30
   2  -1   8   10.70    7.10
   2  -1   8   -2.80    7.70
   2  -1   8   -2.10    8.30
  -2   1  -8   -4.20    3.00
   2   1   8   -1.20   12.20
   2   1   8    3.70    7.10
   2   1   8    0.50   10.60
   2   1   8    4.70    5.80
   2   1   8    0.50    7.40
   2   1   8   -2.10    9.00
   3  -1   8  411.56   46.00
   3  -1   8  429.46   22.80
   3  -1   8  458.05   23.60
   3  -1   8  449.56   22.60
   3  -1   8  444.86   24.70
   3   1   8  444.16   22.20
  -3   1  -8  423.26   18.30
   3   1   8  467.05   23.50
   3   1   8  465.35   33.40
   3   1   8  443.56   24.40
   4  -1   8   -4.40    7.30
   4  -1   8   10.90   24.70
   4  -1   8    2.30    6.90
   4  -1   8    5.70    8.60
   4   1   8   -4.80    7.40
   4   1   8   -6.70    9.60
   4   1   8   -3.30    8.00
   5  -1   8   -4.80    4.50
   5  -1   8    4.30    5.30
   5  -1   8    3.10    8.00
   5  -1   8   30.90   20.00
   5   1   8   -5.40    7.50
  -5   1  -8    0.60    3.60
   5   1   8   -6.60   14.90
   6  -1   8    1.50    6.00
   6  -1   8   24.90   16.80
   6  -1   8   14.30    5.90
   6   1   8   21.00   13.10
   6   1   8    9.90    6.70
  10  -2  -8   22.70    6.50
  10  -2  -8   27.80    8.20
  10  -2  -8   24.00    6.80
  10   2  -8   14.60    9.70
  10   2  -8   14.90    5.10
  10   2  -8   24.50    6.80
   9  -2  -8  105.19   11.50
   9  -2  -8  113.49   14.70
   9   2  -8  117.49   13.60
   9   2  -8  115.49   11.10
   9   2  -8  128.99   13.20
   8  -2  -8   29.80   10.40
   8  -2  -8   29.10   10.20
  -8  -2   8   26.70   10.10
   8   2  -8   12.20    6.00
   8   2  -8   25.40   13.80
   8   2  -8   26.20   10.50
  -7  -2   8    3.40    8.80
   7  -2  -8    5.60    9.20
   7  -2  -8    0.10    6.00
   7   2  -8    1.90    9.30
   7   2  -8    4.20    7.00
  -6  -2   8  251.27   18.70
   6  -2  -8  261.57   16.80
   6  -2  -8  221.88   19.00
  -6  -2   8  269.67   19.50
   6  -2  -8  255.77   15.60
   6   2  -8  230.58   16.70
   6   2  -8  253.27   18.70
  -6   2   8  241.88   16.50
  -5  -2   8    2.40    8.30
   5  -2  -8   -2.90    5.30
   5  -2  -8    4.50    6.50
  -5  -2   8    3.20    8.90
  -5  -2   8   -0.50    7.30
   5  -2  -8    2.90    8.40
   5   2  -8   -0.80    7.80
  -5   2   8    4.10   10.90
  -5   2   8   11.60    9.60
  -5   2   8    1.60    6.90
   5   2  -8    4.20    5.50
  -4  -2   8   21.40    6.60
  -4  -2   8   20.30    9.30
   4  -2  -8   20.30    7.00
   4  -2  -8   23.50    7.20
  -4  -2   8   35.20    9.00
   4  -2  -8   27.00   18.00
  -4  -2   8   11.10    9.80
  -4  -2   8   16.40    8.20
  -4   2   8   26.10   10.00
   4   2  -8   21.50    6.90
  -4   2   8   40.50    9.30
   4   2  -8   41.60    8.20
  -4   2   8   15.80   10.10
  -4   2   8   30.50   10.50
   4   2  -8   22.80    8.40
  -4   2   8   37.90    9.30
  -3  -2   8    1.70    7.20
  -3  -2   8    2.10    7.40
  -3  -2   8    6.00    8.80
  -3  -2   8   -7.80    5.80
  -3  -2   8    5.60    7.20
   3  -2  -8   -8.60    4.70
   3  -2  -8    2.40    4.70
  -3  -2   8    1.00    5.40
  -3   2   8   -9.00    6.90
  -3   2   8    1.50    6.80
  -3   2   8    8.90    9.70
  -3   2   8    0.60    5.20
   3   2  -8   -2.40    5.10
  -3   2   8    8.20    9.20
   3   2  -8    4.60    5.00
  -2  -2   8   10.60    7.90
  -2  -2   8   16.00    8.10
   2  -2  -8   15.00    5.10
   2  -2  -8   18.00    5.10
  -2  -2   8   18.40    6.60
  -2  -2   8   28.50    7.90
  -2  -2   8   33.40    9.50
  -2  -2   8    9.10    6.30
  -2   2   8   32.20    8.90
  -2   2   8   18.20   10.80
  -2   2   8   21.10    6.20
  -2   2   8    8.60    9.80
   2   2  -8   18.80    5.70
   2   2  -8   16.10    4.60
  -1  -2   8  238.08   17.30
  -1  -2   8  276.47   19.50
  -1  -2   8  239.08   19.50
  -1  -2   8  280.67   18.00
   1  -2  -8  279.17   13.20
  -1  -2   8  290.57   16.10
  -1  -2   8  272.17   17.80
  -1   2   8  243.08   18.10
   1   2  -8  277.27   13.70
  -1   2   8  249.28   20.10
   1   2  -8  268.57   14.50
  -1   2   8  252.07   17.90
  -1   2   8  261.87   17.40
   0  -2   8  323.07   18.30
   0  -2   8  295.47   16.40
   0  -2  -8  314.07   13.30
   0  -2   8  337.07   21.90
   0  -2   8  313.87   18.20
   0  -2   8  296.87   20.40
   0   2   8  302.37   19.90
   0   2   8  308.07   19.00
   0   2   8  286.17   21.60
   0   2   8  307.47   22.30
   0   2  -8  338.27   16.30
   0   2  -8  313.57   14.60
   1  -2   8   18.10    9.20
   1  -2   8  -13.80   22.70
   1  -2   8   18.90    7.30
   1  -2   8   28.50    7.70
   1  -2   8   21.10    7.90
  -1  -2  -8   24.70    3.30
   1  -2   8   31.30   10.80
   1   2   8   30.20    9.30
  -1   2  -8   22.50    5.60
   1   2   8   29.00   10.90
   1   2   8   28.70    8.60
  -1   2  -8   28.00    5.30
   1   2   8   35.90   12.20
   2  -2   8   92.79   11.30
   2  -2   8   89.39   27.70
   2  -2   8   62.79   11.40
   2  -2   8   68.59   10.10
   2  -2   8   65.99   10.70
  -2   2  -8   76.19    7.40
   2   2   8   59.69   10.30
   2   2   8   78.39   11.30
   2   2   8   69.09   13.40
   2   2   8   82.59   13.40
   2   2   8  100.09   27.90
  -2   2  -8   77.39    7.20
   3  -2   8   17.40    9.30
   3  -2   8    6.80    6.70
   3  -2   8    4.40    5.20
   3  -2   8    8.10    5.90
   3  -2   8   19.60   28.60
   3   2   8   17.90   13.60
   3   2   8   -0.90    5.20
  -3   2  -8    7.10    4.80
  -3   2  -8    9.10    4.70
   4  -2   8   82.89   11.00
   4  -2   8   74.19   29.90
   4  -2   8   64.89   11.10
   4  -2   8   37.70    8.70
   4   2   8   59.59   16.40
  -4   2  -8   77.19    7.60
   4   2   8   28.50    8.90
   5  -2   8   -1.40    8.00
   5  -2   8   27.30   19.60
   5  -2   8   -2.30    4.70
   5  -2   8   -8.70    5.70
  -5   2  -8    1.30    4.00
   5   2   8  -15.60    8.80
   5   2   8   -3.20    6.50
  10  -3  -8    4.20    7.20
  10  -3  -8   27.30    6.60
  10   3  -8   22.60    6.30
  10   3  -8   17.60    7.10
  10   3  -8    4.70    4.60
   9  -3  -8   69.89   10.20
   9  -3  -8   50.29   10.80
   9   3  -8   77.39    9.60
   9   3  -8   76.79   11.70
   9   3  -8   49.50   10.30
   8  -3  -8  280.97   19.80
  -8  -3   8  289.37   18.90
   8  -3  -8  263.77   19.90
   8   3  -8  295.87   17.60
   8   3  -8  278.87   19.70
   8   3  -8  299.27   21.30
   7  -3  -8   -3.20    9.60
   7  -3  -8    3.20    9.60
   7  -3  -8   -0.20    6.30
  -7  -3   8    1.40    8.60
   7   3  -8    2.00    7.40
   7   3  -8    1.90    6.70
  -6  -3   8   14.30    9.50
  -6  -3   8    0.50    9.20
   6  -3  -8   14.20    7.00
   6  -3  -8    4.10    8.80
   6   3  -8   11.90    7.90
   6   3  -8   20.10   11.70
   5  -3  -8    4.00    7.30
  -5  -3   8    7.70    6.80
  -5  -3   8    6.20    7.10
   5  -3  -8   15.40    6.70
  -5   3   8   10.20    7.00
  -5   3   8   16.00    8.40
   5   3  -8    8.70    6.80
   5   3  -8   20.70    7.20
  -4  -3   8    5.20    9.30
   4  -3  -8    2.90    5.90
  -4  -3   8    3.50    7.20
  -4  -3   8    2.90    5.80
  -4  -3   8    8.50    7.70
   4  -3  -8    4.40    5.70
  -4   3   8   -2.30    9.50
   4   3  -8    6.30    7.00
  -4   3   8   11.10    7.80
   4   3  -8    5.80    5.70
  -4   3   8    1.90    7.60
   4   3  -8    1.20    8.00
  -4   3   8    6.40   10.70
   3  -3  -8   10.80    6.10
  -3  -3   8   -6.20   10.70
   3  -3  -8    7.10    5.30
  -3  -3   8   12.00    6.50
  -3  -3   8    5.10    9.60
  -3  -3   8    8.40    7.40
  -3  -3   8    9.00    6.00
  -3  -3   8    4.60    7.90
   3   3  -8   12.50    6.50
  -3   3   8    8.90    6.00
  -3   3   8    8.80    7.50
  -3   3   8   11.50   10.40
   3   3  -8   10.40    5.70
  -3   3   8   12.70    8.40
  -2  -3   8   45.30    9.10
  -2  -3   8   37.20    9.50
   2  -3  -8   37.50    6.30
  -2  -3   8   49.10   10.60
  -2  -3   8   44.80    9.60
  -2  -3   8   54.29   10.30
  -2  -3   8   24.50    7.00
   2   3  -8   47.50    7.90
   2   3  -8   29.90    5.80
  -2   3   8   40.10   10.20
  -2   3   8   41.50    7.60
  -2   3   8   58.79   10.40
  -2   3   8   42.10   12.60
  -1  -3   8   26.90    7.20
   1  -3  -8   37.40    6.20
  -1  -3   8   40.40    8.00
  -1  -3   8   37.70    7.30
  -1  -3   8   50.99    8.90
  -1  -3   8   33.30    9.40
  -1  -3   8   38.10   10.60
  -1   3   8   42.10   13.10
   1   3  -8   33.50    6.50
   1   3  -8   38.00    7.10
  -1   3   8   16.60    8.60
  -1   3   8   52.09   12.10
  -1   3   8   30.60    8.50
   0  -3  -8 1238.48   45.00
   0  -3   8 1292.27   50.49
   0  -3   8 1298.07   51.09
   0  -3   8 1371.96   51.39
   0  -3   8 1296.27   48.00
   0  -3   8 1303.07   52.39
   0   3   8 1308.27   49.10
   0   3   8 1302.77   51.89
   0   3   8 1325.87   53.49
   0   3  -8 1284.17   46.80
   0   3  -8 1313.47   48.30
   1  -3   8  151.58   16.80
   1  -3   8  156.28   15.10
  -1  -3  -8  154.38    8.30
   1  -3   8  155.78   14.20
   1  -3   8  171.18   15.90
   1  -3   8  128.29   21.90
   1  -3   8  144.69   16.90
   1   3   8  157.58   18.30
  -1   3  -8  140.59   10.60
   1   3   8  136.89   14.20
  -1   3  -8  159.68   11.20
   1   3   8  128.19   17.10
   2  -3   8   22.40   22.40
   2  -3   8   60.29   10.60
   2  -3   8   38.50   10.50
   2  -3   8   41.60   10.70
   2  -3   8   45.40    9.40
  -2   3  -8   43.20    7.30
   2   3   8   34.50   11.10
   2   3   8   49.60   10.90
  -2   3  -8   30.30    6.10
   3  -3   8    4.80    6.30
   3  -3   8   -1.20    5.30
   3  -3   8    9.80    9.00
   3  -3   8   15.60   24.30
   3  -3   8    6.90    7.90
   3   3   8    1.90    6.70
  -3   3  -8    1.60    5.30
   3   3   8    0.10   12.40
   4  -3   8    1.40    4.80
   4  -3   8   17.90   16.70
   4  -3   8    2.40    5.50
   4  -3   8   -7.80    7.90
   4   3   8    2.10    9.00
  -4   3  -8   -9.00    4.80
   6  -3   8    4.90    4.10
   6  -3   8    5.30    4.50
   6  -3   8    4.40    7.70
   6   3   8   12.20   12.10
  10  -4  -8    1.40    4.20
  10  -4  -8    3.10    4.60
  10   4  -8    1.00    6.00
  10   4  -8   -4.20    3.60
 -10   4   8   -2.30    4.70
   9  -4  -8   48.30    9.90
   9   4  -8   68.59   11.60
   9   4  -8   99.29   14.50
   9   4  -8   97.69   12.00
   8  -4  -8    2.70    9.00
  -8  -4   8    0.70    5.40
   8   4  -8    8.20    6.20
   8   4  -8   -2.50    7.20
   8   4  -8    6.40    5.80
   7  -4  -8   44.90   11.10
  -7  -4   8   38.20    8.50
   7   4  -8   41.20    9.70
   7   4  -8   42.00    9.20
  -6  -4   8  195.68   15.00
   6  -4  -8  150.88   13.10
   6  -4  -8  207.28   17.20
  -6  -4   8  182.58   17.30
   6   4  -8  192.08   16.80
   6   4  -8  150.98   17.70
   5  -4  -8    7.40    6.50
   5  -4  -8   -1.10    8.20
  -5  -4   8   -4.90    5.60
   5  -4  -8   -4.80    7.40
   5   4  -8   11.30    9.10
  -5   4   8    4.80    8.30
  -5   4   8   -4.90    9.80
   4  -4  -8  116.09   12.20
  -4  -4   8  131.69   12.60
   4  -4  -8  118.29   14.20
   4  -4  -8  138.89   12.70
  -4   4   8  126.99   13.90
   4   4  -8  120.69   15.20
  -4   4   8  105.69   16.20
   4   4  -8  125.59   11.60
  -4   4   8  120.39   11.80
  -3  -4   8   14.80    8.30
  -3  -4   8   -2.40    8.20
  -3  -4   8   -0.20    5.50
   3  -4  -8   20.70    6.80
   3  -4  -8    3.00    5.20
  -3   4   8    1.80    7.90
  -3   4   8   -4.50   10.50
   3   4  -8    0.30    5.60
  -3   4   8    8.10    8.00
   3   4  -8    5.80    6.90
   2  -4  -8  102.29    9.70
  -2  -4   8   95.19   14.20
   2  -4  -8   80.99    9.40
  -2  -4   8   98.19   15.20
  -2  -4   8   93.09   12.90
  -2  -4   8   95.29   10.90
  -2  -4   8  105.09   13.60
  -2  -4   8   95.29   13.50
   2   4  -8  115.89   10.20
  -2   4   8  103.19   12.10
  -2   4   8   89.89   13.40
  -2   4   8   96.99   14.20
   2   4  -8   86.59   11.90
   2   4  -8   87.59   10.80
  -1  -4   8   16.20    7.90
   1  -4  -8   15.30    5.10
  -1  -4   8   27.30   11.00
  -1  -4   8   10.70    9.00
  -1  -4   8   26.90   10.90
  -1  -4   8   11.30    8.20
   1  -4  -8   22.30    6.60
  -1  -4   8   16.00    7.00
   1   4  -8   13.20    5.30
   1   4  -8   29.30   10.00
  -1   4   8   19.90    8.80
   1   4  -8   24.80    7.00
  -1   4   8   25.80    9.90
  -1   4   8   15.30    8.50
   0  -4   8 1259.67   46.30
   0  -4   8 1317.77   49.30
   0  -4   8 1219.98   50.59
   0  -4   8 1210.98   48.30
   0  -4   8 1290.87   49.60
   0  -4  -8 1184.68   44.00
   0   4  -8 1282.17   46.30
   0   4   8 1221.68   49.10
   0   4   8 1210.68   51.79
   0   4   8 1206.78   46.80
   1  -4   8  162.88   17.60
   1  -4   8  186.48   13.30
   1  -4   8  177.18   15.40
  -1  -4  -8  176.28   10.00
   1  -4   8  195.48   16.70
  -1   4  -8  165.88   12.60
  -1   4  -8  191.88   13.30
   1   4   8  188.88   19.30
   1   4   8  194.58   17.10
   2  -4   8   21.00    9.90
   2  -4   8    6.20   13.80
   2  -4   8   32.00    8.70
   2  -4   8   24.80    7.00
   2  -4   8   36.90    8.20
   2   4   8   34.90   11.70
  -2   4  -8   21.80    6.00
   2   4   8   24.70   10.00
   3  -4   8   17.80   11.00
   3  -4   8    9.60    5.90
   3  -4   8    3.40    7.70
   3  -4   8    6.70    6.60
   3  -4   8   15.00    7.00
   3   4   8   12.30   10.20
   3   4   8    2.90    9.60
  -3   4  -8   17.50    5.90
   4  -4   8   24.50    8.20
   4  -4   8   39.00   13.90
   4  -4   8   33.70    7.50
   4  -4   8   60.59    8.00
  -4   4  -8   47.60    7.20
   4   4   8   37.00   13.60
   5  -4   8   13.30    4.60
   5  -4   8   16.00    7.70
   5  -4   8   -1.30    6.30
   5  -4   8   19.70    5.90
   5   4   8   12.00    9.50
  -5   4  -8   10.00    4.10
  -9  -5   8    3.30    4.80
   9  -5  -8   -1.40    4.90
   9  -5  -8   -0.70    4.70
   9   5  -8   -1.40    5.80
  -9   5   8   -2.70    4.80
   9   5  -8    0.60    6.00
   8  -5  -8   -5.70    7.70
  -8  -5   8    6.00    5.30
   8   5  -8    8.00    7.40
   8   5  -8   -1.20    9.90
  -8   5   8   10.80    6.30
  -7  -5   8   12.30    6.40
  -7  -5   8    4.90    6.20
   7  -5  -8   29.40    7.80
   7   5  -8    6.20   11.30
  -7   5   8   12.00    8.50
   7   5  -8   33.40    9.40
   7   5  -8   25.80    7.50
   6  -5  -8   -2.70    8.60
  -6  -5   8   -4.10    5.80
   6  -5  -8   -0.50    8.00
   6   5  -8    7.10    8.90
   6   5  -8    7.40    6.00
  -6   5   8  -15.40    7.50
  -5  -5   8   21.70    7.30
   5  -5  -8   10.30    8.50
   5  -5  -8   10.10    6.70
   5  -5  -8   17.40   12.60
  -5   5   8   11.20    8.00
  -5   5   8   16.10    9.40
   5   5  -8   24.00    7.20
   5   5  -8   16.50    8.00
   4  -5  -8  123.99   12.60
   4  -5  -8  125.79   14.00
  -4  -5   8  115.29   12.40
  -4   5   8  132.99   14.00
   4   5  -8  131.99   12.90
   4   5  -8  109.79   12.80
  -4   5   8  101.39   14.80
  -4   5   8  135.29   11.90
  -3  -5   8   78.09   10.70
   3  -5  -8   57.99    9.50
   3  -5  -8   86.29   10.10
  -3  -5   8   76.79   11.00
   3   5  -8  107.89   13.90
   3   5  -8   83.99   10.30
  -3   5   8  106.49   15.80
   3   5  -8  102.09   12.30
  -3   5   8   60.69   11.00
  -3   5   8   91.49   14.50
  -2  -5   8  162.28   15.30
  -2  -5   8  149.79   13.70
  -2  -5   8  154.08   13.40
   2  -5  -8  161.98   12.60
   2  -5  -8  167.98   12.10
  -2   5   8  161.18   15.00
  -2   5   8  170.98   16.20
   2   5  -8  179.08   13.10
   2   5  -8  141.89   14.40
  -2   5   8  168.28   19.50
  -1  -5   8   -2.70    6.20
  -1  -5   8   -3.70    7.50
   1  -5  -8    6.00    4.70
   1  -5  -8    1.30    4.70
  -1  -5   8    7.20    9.50
  -1  -5   8   -7.60    6.20
  -1   5   8    5.80    7.90
  -1   5   8    3.50   11.90
   1   5  -8    1.50    5.60
   1   5  -8    4.30    6.60
   1   5  -8   -3.40    5.70
  -1   5   8    2.50   10.20
   0  -5  -8   32.40    6.40
   0  -5  -8   20.80    5.40
   0  -5   8   22.70   10.20
   0  -5   8   30.10    7.00
   0  -5   8   26.30    9.00
   0  -5   8   22.70    8.10
   0  -5   8   23.30    6.20
   0   5   8   35.80   11.50
   0   5   8   27.00    8.30
   0   5  -8   39.50    7.10
   0   5   8   24.40   13.00
   0   5  -8   41.40    8.40
   0   5  -8   36.50   10.80
   1  -5   8   86.19   10.70
   1  -5   8   92.09   13.00
  -1  -5  -8   82.29    8.20
   1  -5   8   95.19   13.20
   1  -5   8  108.29   10.50
  -1   5  -8   93.19    9.80
   1   5   8   96.59   12.90
   1   5   8  104.09   14.30
   2  -5   8  273.07   17.40
   2  -5   8  288.77   20.80
   2  -5   8  296.87   18.70
   2  -5   8  284.77   17.30
  -2   5  -8  279.47   15.80
   2   5   8  225.18   22.60
   2   5   8  265.07   19.80
   3  -5   8   16.80    6.70
   3  -5   8   28.30    8.00
   3  -5   8   14.30    7.80
   3  -5   8    9.90    7.00
  -3   5  -8    9.90    5.40
   3   5   8   13.50   10.40
   4  -5   8   -0.40    4.10
   4  -5   8    7.50    6.60
   4  -5   8   12.80    5.30
  -4   5  -8    2.80    3.40
   4   5   8    3.30   11.30
   5  -5   8   47.10    5.80
   5  -5   8   50.69    7.30
   5   5   8   62.59   17.70
   8  -6  -8    2.70    5.40
  -8  -6   8    1.40    4.40
   8  -6  -8    5.50    5.20
   8   6  -8    4.10    8.90
   8   6  -8    1.40    6.40
  -8   6   8   -2.90    4.50
   7  -6  -8   36.70    7.70
  -7  -6   8   15.30    6.30
  -7  -6   8   30.30    7.30
   7  -6  -8   13.40    6.00
   7   6  -8   30.00    7.00
   7   6  -8   20.70    8.60
  -7   6   8    4.20    7.40
   6  -6  -8    6.60    9.30
   6  -6  -8    0.20    7.70
  -6  -6   8    4.30    6.30
  -6   6   8   12.10    7.90
   6   6  -8   10.60    6.20
   5  -6  -8    2.90    8.30
   5  -6  -8    8.00    7.70
   5  -6  -8   19.20    7.10
  -5  -6   8    1.50    5.70
  -5   6   8    8.00    7.50
   5   6  -8    0.80    4.70
   5   6  -8   -2.00    5.10
   4  -6  -8    5.00    5.80
   4  -6  -8   10.40    9.70
   4  -6  -8    9.20    8.70
  -4  -6   8    0.00    6.20
  -4   6   8   -0.30    6.40
  -4   6   8   -5.10    9.20
   4   6  -8    5.10    9.10
   4   6  -8    0.90    6.70
   3  -6  -8   86.69   10.20
  -3  -6   8  110.09   11.30
   3  -6  -8  104.09   22.20
  -3  -6   8   92.49   13.60
   3  -6  -8   95.79   12.50
  -3   6   8   43.80   14.90
   3   6  -8   99.29   11.60
  -3   6   8  114.89   13.70
  -3   6   8   73.09   13.70
   3   6  -8   84.19   11.90
   2  -6  -8   79.29   10.00
  -2  -6   8  104.89   12.80
  -2  -6   8  104.89   14.30
  -2   6   8   82.49   12.90
   2   6  -8   96.79   10.70
   2   6  -8   87.09   12.90
  -2   6   8  112.39   17.00
  -2   6   8   74.49   13.30
  -1  -6   8   48.50    9.40
   1  -6  -8   31.10    6.60
  -1  -6   8   50.89   11.60
  -1  -6   8   40.00    8.00
  -1   6   8   34.20   12.20
   1   6  -8   39.30    7.90
   1   6  -8   38.30   10.30
  -1   6   8   41.50    9.80
  -1   6   8   36.10   10.30
   0  -6   8   15.20    6.50
   0  -6   8    1.90    8.80
   0  -6  -8   10.40    5.00
   0  -6   8   12.00    6.80
   0  -6   8    3.90    9.20
   0   6  -8   18.20    9.30
   0   6   8   22.90    9.70
   0   6  -8   10.70    5.80
   0   6   8    4.70   10.20
   1  -6   8   30.40    7.20
   1  -6   8   26.20    6.40
   1  -6   8   26.90    7.80
  -1  -6  -8   32.60    6.70
  -1   6  -8   45.50    9.30
   1   6   8   43.30    8.90
  -1   6  -8   26.10    6.30
   1   6   8   40.90   10.20
  -2  -6  -8  164.48   10.20
   2  -6   8  132.09   13.10
   2  -6   8  176.28   14.10
   2   6   8  169.68   15.70
  -2   6  -8  157.78   14.90
   3  -6   8   -1.50    4.90
  -3  -6  -8   -0.10    3.60
   3  -6   8    2.10    4.50
   3  -6   8   -3.10    4.40
  -3   6  -8    0.70    4.60
   3   6   8    1.10   11.70
  -3   6  -8   -1.30    5.70
   4  -6   8  110.19    8.40
  -4   6  -8   72.59   10.20
  -7  -7   8  110.49    9.60
   7  -7  -8  109.09   11.90
  -7  -7   8  113.19    9.70
   7   7  -8  126.99    9.90
  -7   7   8   92.09    8.60
   7   7  -8  113.39   11.70
  -6  -7   8   -2.40    4.80
   6  -7  -8   -6.00    5.70
  -6   7   8   -0.40    6.40
   6   7  -8    3.20    4.60
   6   7  -8   -4.30    3.90
   5  -7  -8    4.50    6.30
  -5  -7   8    7.10    5.80
   5  -7  -8    3.50    7.40
   5   7  -8    5.30    5.40
  -5   7   8    5.70    5.90
   5   7  -8    3.60    4.40
   4  -7  -8   11.00    9.00
   4  -7  -8   -5.40    7.80
   4  -7  -8    4.90    5.80
  -4  -7   8    3.30    5.80
  -4   7   8   12.70    7.20
   4   7  -8   16.70    5.90
   4   7  -8    5.90    5.40
  -3  -7   8  143.39   12.00
   3  -7  -8  138.49   13.20
  -3  -7   8  128.49   11.70
   3  -7  -8  145.09   19.50
   3  -7  -8  141.79   11.70
   3   7  -8  147.29   12.90
  -3   7   8  132.39   13.40
  -3   7   8  103.99   15.80
   3   7  -8  123.99   12.90
   2  -7  -8   13.80    4.90
   2  -7  -8    5.50    9.20
  -2  -7   8   12.70    8.40
  -2   7   8    3.40   10.70
   2   7  -8    1.80    7.00
   2   7  -8    4.30    6.30
  -2   7   8   12.10    7.90
  -2   7   8   -5.60    7.30
   1  -7  -8    5.30    5.80
  -1  -7   8   -8.90    8.20
   1  -7  -8   -8.30    9.50
  -1  -7   8   10.80    8.80
   1   7  -8   -0.70    6.20
  -1   7   8    3.60    9.80
   1   7  -8   -4.60    5.40
  -1   7   8   -6.30    7.00
  -1   7   8    2.10   11.10
   0  -7  -8    2.50    5.00
   0  -7   8    4.40    6.00
   0  -7  -8   34.10   10.20
   0   7  -8    7.50    8.30
   0   7   8    8.00    9.90
   0   7   8    1.90   11.00
   1  -7   8  121.99   14.40
  -1  -7  -8  115.59    9.50
   1  -7   8  115.69    9.10
  -1   7  -8  122.39   12.50
   2   7   8   -2.90   13.10
   3  -7   8   58.89    7.90
   6  -8  -8    5.60    4.90
  -6  -8   8    3.40    4.30
  -6  -8   8    6.10    4.70
   6   8  -8    4.00    5.50
  -5  -8   8   28.30    6.90
   5  -8  -8   35.60    6.40
  -5  -8   8   32.30    6.40
   5   8  -8   12.10    6.00
   5   8  -8   12.30    4.50
  -4  -8   8    3.80    4.90
   4  -8  -8    8.90    5.40
   4  -8  -8   13.20    6.70
   4   8  -8    0.00    6.10
  -4   8   8    4.30    7.60
   4   8  -8    5.10    5.90
  -3  -8   8   20.90    7.30
   3  -8  -8   79.39   14.20
   3  -8  -8   67.49    9.50
  -3   8   8   38.20   11.60
   3   8  -8   52.89    7.70
  -3   8   8   36.70   10.50
  -2  -8   8   -1.80    5.30
  -2  -8   8    1.90    4.80
   2  -8  -8   -0.50    5.40
   2  -8  -8   -2.80    8.30
  -2   8   8   -4.00    8.40
  -2   8   8   -7.30    7.50
   2   8  -8   -1.00    5.10
   2   8  -8   -6.10    6.70
  -1  -8   8    0.70    7.20
   1  -8  -8    0.40    9.10
  -1  -8   8    0.50    5.10
   1  -8  -8    3.00    4.70
   1   8  -8    0.40    6.40
  -1   8   8    3.40    9.00
   1   8  -8    6.30    7.00
   0  -8   8    4.20    5.00
   0  -8  -8    4.70    8.30
   0   8  -8    2.90    4.70
   0   8   8    0.30   14.40
   0   8  -8   -1.60    6.20
   1  -8   8   10.60    5.30
  -1  -8  -8   16.60    7.60
   1   8   8   21.50   11.60
  -1   8  -8   54.39    7.30
  -1   8  -8   18.70    5.50
  10   0  -9   -3.90    5.20
   9   0  -9  138.09   13.40
   9   0  -9  141.79   13.50
   8   0  -9   -8.70    8.60
   8   0  -9   -1.60    7.90
  -8   0   9    0.90    7.90
  -7   0   9  148.59   13.80
   7   0  -9  122.59   16.80
  -6   0   9   -4.90    9.40
   6   0  -9   -1.30    6.00
   6   0  -9    6.30   10.20
   5   0  -9    2.70    5.70
   5   0  -9   12.60   10.50
  -5   0   9   10.60   10.20
  -5   0   9   15.40   10.60
   5   0  -9    7.40    6.80
  -5   0   9    5.40    7.40
  -5   0   9    2.10    8.20
   4   0  -9    3.00    5.50
   4   0  -9   -5.10    5.00
  -4   0   9   14.20    9.60
  -4   0   9    7.60   10.70
  -4   0   9    6.80    9.70
  -4   0   9   -3.80    6.90
  -4   0   9   -7.60    8.00
  -3   0   9   62.69   11.20
  -3   0   9   71.89    8.90
  -3   0   9   70.89   10.30
  -3   0   9   67.89   13.30
   3   0  -9   54.99    8.30
  -3   0   9   51.89   11.60
  -3   0   9   56.59    9.80
   3   0  -9   63.49    8.60
  -2   0   9   -3.90    7.60
  -2   0   9    1.60   10.40
  -2   0   9   -0.70    7.00
  -2   0   9    3.20    9.00
  -2   0   9   -1.80    8.90
   2   0  -9   -5.40    4.00
   2   0  -9   -1.70    4.60
  -2   0   9   -3.80    7.90
  -1   0   9   33.90   12.50
   1   0  -9   40.80    6.10
  -1   0   9   39.30    7.70
  -1   0   9   41.00    8.10
  -1   0   9   33.40   10.40
  -1   0   9   63.99   12.50
  -1   0   9   52.19   10.30
   0   0   9    5.30    7.90
   0   0  -9    0.20    3.90
   0   0   9   11.40   10.90
   0   0   9   -8.20    5.60
   0   0   9   -3.30    7.80
   0   0   9   -2.40    7.30
   1   0   9   -9.80    8.80
  -1   0  -9    7.30    3.60
   1   0   9   12.20    8.70
   1   0   9    7.60    8.60
   1   0   9   -1.30    7.60
   1   0   9    8.50   11.00
   2   0   9    3.90    8.60
   2   0   9   11.40   13.70
   2   0   9    0.90    7.40
  -2   0  -9   -0.10    2.70
   2   0   9   22.40   10.30
   2   0   9   -2.70    7.80
   3   0   9  535.35   24.90
   3   0   9  529.15   25.90
   3   0   9  476.35   45.10
   4   0   9   -0.60    7.40
   4   0   9  -12.50   16.90
   4   0   9   -9.00    7.60
   4   0   9   -0.80    7.80
   5   0   9   21.70   23.60
   5   0   9   -3.40    4.80
   5   0   9   -5.10    6.00
  10  -1  -9    8.10    5.40
  10  -1  -9   10.70    6.70
  10   1  -9   13.10    7.90
   9  -1  -9   13.30    6.90
   9  -1  -9    1.80    8.20
   9   1  -9    0.80    8.80
   8  -1  -9  281.97   19.00
   8  -1  -9  286.07   19.60
  -8  -1   9  283.67   19.40
   8   1  -9  313.57   20.10
   8   1  -9  276.27   16.80
   7  -1  -9   42.40   10.60
   7  -1  -9   68.59   10.80
  -7  -1   9   64.39   10.80
  -7   1   9   82.09   11.50
   7   1  -9   57.29   10.50
  -6  -1   9   33.10   11.60
  -6  -1   9   40.50   11.60
   6  -1  -9   27.90    7.30
   6  -1  -9   35.50   10.50
  -6   1   9   32.20    6.80
  -6   1   9   37.70    9.40
   6   1  -9   25.10    7.10
   6   1  -9   30.80   12.00
  -5  -1   9   63.59   13.00
  -5  -1   9   89.79   11.60
   5  -1  -9   63.09   10.00
   5  -1  -9   78.29    9.80
   5  -1  -9   75.99   13.00
  -5  -1   9   75.79   11.90
  -5   1   9   93.19   13.30
  -5   1   9  107.99   14.80
  -5   1   9   78.09   11.50
   5   1  -9   72.99   11.00
  -5   1   9   95.19   11.20
   5   1  -9   74.99    9.60
  -5   1   9   73.19   13.20
   4  -1  -9   22.20    6.30
  -4  -1   9   26.20    8.10
  -4  -1   9   24.50    7.60
  -4  -1   9   22.70    8.50
  -4  -1   9   16.40    8.40
  -4  -1   9   29.30    9.40
  -4  -1   9   26.60   10.60
   4  -1  -9   18.70    7.10
  -4   1   9   30.60    8.10
  -4   1   9   24.70    8.90
   4   1  -9   24.90    7.70
   4   1  -9   37.80    7.30
  -4   1   9   27.30   11.70
  -4   1   9   23.20   10.90
  -4   1   9   18.10   10.20
  -3  -1   9   15.30    9.60
   3  -1  -9   -4.00    4.20
  -3  -1   9    7.80   10.60
  -3  -1   9   -2.80    7.20
  -3  -1   9   -4.80    5.50
  -3  -1   9   -1.90    4.80
  -3  -1   9   -9.00    7.90
   3  -1  -9    2.70    4.90
  -3   1   9    7.90    8.10
  -3   1   9    0.20    8.40
  -3   1   9   -2.90    9.70
   3   1  -9   -3.10    5.00
  -3   1   9    4.90   10.60
  -3   1   9    0.20    9.80
   3   1  -9    0.40    4.90
  -2  -1   9   10.90    7.50
   2  -1  -9    4.90    4.50
  -2  -1   9   -2.80    7.40
  -2  -1   9   -3.60    5.90
  -2  -1   9    8.60   10.60
   2  -1  -9    3.10    4.90
  -2  -1   9    3.70    8.40
  -2  -1   9    2.60    6.40
  -2   1   9   -4.10    6.80
  -2   1   9    7.00    7.40
  -2   1   9   -1.90    8.00
   2   1  -9   -5.30    4.70
   2   1  -9   -1.80    4.70
  -2   1   9  -12.30   10.40
  -2   1   9    3.50    8.50
  -1  -1   9   51.49    8.70
  -1  -1   9   31.30    7.00
   1  -1  -9   34.70    6.00
  -1  -1   9   33.00   10.50
  -1  -1   9   32.40   12.50
  -1  -1   9   52.39   11.70
  -1  -1   9   43.80    8.40
  -1   1   9   45.00   12.40
   1   1  -9   35.90    5.60
  -1   1   9   39.10    9.70
  -1   1   9   47.50    9.00
  -1   1   9   41.30    7.80
   1   1  -9   33.40    6.10
  -1   1   9   56.49   12.10
   0  -1   9   91.09   11.30
   0  -1   9   79.09    9.80
   0  -1   9   81.59   12.80
   0  -1   9   81.19   12.40
   0  -1  -9   87.39    7.30
   0  -1   9   83.99   12.10
   0   1   9   99.29   14.80
   0   1   9   87.69   11.90
   0   1  -9   81.79    8.00
   0   1   9   75.19   10.10
   0   1   9   67.99   12.90
   0   1   9  109.59   17.20
   1  -1   9  -10.30    6.90
  -1  -1  -9    5.10    2.60
   1  -1   9   13.20    8.00
   1  -1   9    0.80    9.00
   1  -1   9    9.10    6.80
   1  -1   9    5.60    8.40
   1   1   9    7.70    8.30
   1   1   9    7.30    7.70
   1   1   9   12.60    8.60
  -1   1  -9    6.20    4.00
   1   1   9    4.10   11.00
   1   1   9   13.50    8.70
   2  -1   9  199.88   33.80
   2  -1   9  279.67   20.00
   2  -1   9  298.67   20.40
   2  -1   9  295.37   20.80
   2  -1   9  282.97   18.00
   2   1   9  292.37   21.20
   2   1   9  300.57   18.70
   2   1   9  306.07   21.60
   2   1   9  266.17   17.70
   2   1   9  260.97   17.30
   3  -1   9    3.50    9.10
   3  -1   9   38.20   28.90
   3  -1   9    2.80    8.10
   3  -1   9    9.10    6.10
   3  -1   9    3.70    7.00
   3   1   9   18.60    8.50
   3   1   9   23.30   15.70
   3   1   9    7.10    6.10
   3   1   9    9.90    8.20
   4  -1   9    2.60    6.30
   4  -1   9   19.10   27.00
   4  -1   9   23.00    8.40
   4  -1   9    0.60    7.60
   4   1   9   15.80    6.00
   4   1   9   -8.60   11.70
   4   1   9    5.10    7.10
   5  -1   9   17.60   14.40
   5  -1   9    1.60    6.40
   5  -1   9    4.50    5.00
   5   1   9   -4.30   13.90
   5   1   9   -6.90    6.30
  10  -2  -9   26.00    6.30
  10  -2  -9   13.10    6.70
  10   2  -9    5.30    6.90
  10   2  -9   -0.20    6.30
   9  -2  -9    3.20    8.50
   9  -2  -9   -1.90    5.90
   9   2  -9    1.80    6.60
   9   2  -9    7.50    8.30
   8  -2  -9   -0.30    8.60
   8  -2  -9   -0.90    6.10
  -8  -2   9    6.40    9.00
   8   2  -9   -3.50    8.80
   8   2  -9    3.10    7.00
  -7  -2   9   52.29   11.50
   7  -2  -9   65.09   11.70
   7  -2  -9   66.49   10.30
   7   2  -9   21.10    7.90
   7   2  -9   62.09   11.80
   6  -2  -9   15.30   10.10
  -6  -2   9   14.30    7.80
  -6  -2   9   12.80   10.20
   6  -2  -9   11.90    6.90
   6   2  -9   24.10    8.10
   6   2  -9   42.70   10.10
   6   2  -9    7.10    6.90
  -6   2   9   15.30    8.20
   5  -2  -9   63.89   11.60
  -5  -2   9   76.79   12.90
   5  -2  -9   46.80    9.20
   5  -2  -9   87.79   10.00
  -5  -2   9   59.49   10.40
  -5  -2   9   77.69   11.70
  -5   2   9   62.39   10.20
   5   2  -9   60.39   10.00
   5   2  -9   81.29   11.30
  -5   2   9   66.99   13.50
  -5   2   9  100.39   13.90
  -4  -2   9   55.49   12.50
   4  -2  -9   38.90    8.10
  -4  -2   9   43.30    8.80
   4  -2  -9   45.30    7.50
  -4  -2   9   60.79   10.50
  -4  -2   9   50.79    8.90
  -4  -2   9   50.49   10.30
  -4   2   9   74.79   11.70
   4   2  -9   44.40    8.00
  -4   2   9   54.69    9.50
  -4   2   9   52.09   12.40
   4   2  -9   58.49   10.20
   4   2  -9   42.60    7.80
  -4   2   9   51.59    8.30
   3  -2  -9   -0.20    4.50
   3  -2  -9    7.00    5.60
  -3  -2   9    0.80    5.80
  -3  -2   9    4.20    8.80
  -3  -2   9   -1.80    6.90
  -3  -2   9   -1.30    7.50
  -3  -2   9   -7.50    9.90
  -3  -2   9   -2.80    8.00
  -3   2   9    2.50    8.20
  -3   2   9   -2.30   10.80
  -3   2   9   -2.20    8.50
   3   2  -9   12.80    5.90
  -3   2   9    2.20   10.60
   3   2  -9   11.70    6.20
  -2  -2   9    3.50    6.00
  -2  -2   9    6.70    8.90
   2  -2  -9   10.50    5.70
   2  -2  -9    5.30    5.00
  -2  -2   9    2.30    8.00
  -2  -2   9    3.50    7.20
  -2  -2   9   11.10    6.80
  -2  -2   9   -6.20    8.80
   2   2  -9    7.40    5.50
  -2   2   9    7.60   11.20
  -2   2   9    5.70    8.70
   2   2  -9    4.70    5.80
  -2   2   9   14.50    8.20
  -2   2   9    2.40    8.20
  -1  -2   9  178.98   15.00
  -1  -2   9  145.49   13.30
  -1  -2   9  166.18   15.80
   1  -2  -9  149.39    9.80
  -1  -2   9  181.28   14.20
  -1  -2   9  148.39   15.40
  -1  -2   9  167.38   18.00
   1   2  -9  166.68   11.80
   1   2  -9  168.18   10.70
  -1   2   9  162.68   13.30
  -1   2   9  171.88   18.80
  -1   2   9  144.99   15.80
  -1   2   9  186.48   16.80
   0  -2   9   76.99   11.70
   0  -2   9   77.09   14.30
   0  -2  -9   96.29    7.00
   0  -2   9  101.39   12.60
   0  -2   9   82.99   12.10
   0  -2   9   93.79   13.10
   0   2   9   84.49   13.90
   0   2  -9   84.79    8.50
   0   2  -9   85.99    7.60
   0   2   9   82.39   11.80
   0   2   9   83.79   12.90
   0   2   9   97.19   15.40
   1  -2   9    8.70    7.80
   1  -2   9    6.50   10.10
  -1  -2  -9    4.20    2.50
   1  -2   9   -1.80    8.40
   1  -2   9    4.70    6.20
   1  -2   9   -5.60    8.70
   1   2   9   16.20    8.40
   1   2   9    2.40    6.20
  -1   2  -9    7.30    4.70
   1   2   9   21.40    9.30
   1   2   9   13.10   11.70
  -1   2  -9   -2.50    4.30
   2  -2   9    2.20    8.20
   2  -2   9    9.20    7.20
   2  -2   9   -6.40   24.60
   2  -2   9   10.80    9.00
   2  -2   9    9.60    6.90
   2   2   9    5.00    6.20
   2   2   9    6.50    8.00
  -2   2  -9    8.20    4.30
   2   2   9    0.80   10.30
   2   2   9   -3.20    5.70
   3  -2   9   20.20    7.60
   3  -2   9   47.30   26.40
   3  -2   9   32.70    8.20
   3  -2   9    9.00    8.00
   3  -2   9   29.40    9.10
  -3   2  -9   36.10    6.30
   3   2   9   25.10   16.40
   4  -2   9   -2.50   22.30
   4  -2   9    0.30    4.50
   4  -2   9    7.50    5.50
   4  -2   9    4.00    5.90
   4   2   9    2.60   13.30
  -4   2  -9   -3.70    3.50
   5  -2   9    5.70    5.30
   5  -2   9    7.80   14.90
   5  -2   9    2.90    5.40
   5  -2   9   -5.00    5.90
   5   2   9   -1.90   10.40
  10  -3  -9   -1.50    4.20
  10   3  -9   -4.20    4.10
  10   3  -9   -0.90    4.60
   9  -3  -9   32.20    9.30
   9   3  -9   68.69    8.90
   9   3  -9   58.19    8.90
  -8  -3   9   31.00    7.70
   8  -3  -9   25.90    9.70
   8   3  -9   23.40    6.50
   8   3  -9   40.00    8.70
   7  -3  -9    5.60    6.80
  -7  -3   9    4.00    6.50
   7   3  -9    6.70    7.30
   7   3  -9   11.80   10.00
  -6  -3   9   57.69   11.90
  -6  -3   9   34.40   11.40
   6  -3  -9   46.40    9.20
   6  -3  -9   43.50    8.40
  -6   3   9   45.10    8.10
   6   3  -9   57.49    9.70
   6   3  -9   68.19   11.90
   5  -3  -9  -11.40    6.70
  -5  -3   9   -2.30    6.90
  -5  -3   9    0.20    6.50
   5  -3  -9    7.50    6.30
  -5  -3   9    4.40    7.80
   5   3  -9   12.40    6.40
  -5   3   9  -12.40    7.90
  -5   3   9    6.80   11.40
   5   3  -9    0.70    8.40
  -5   3   9   -6.20    9.80
  -4  -3   9   61.89   12.10
  -4  -3   9   81.79   11.40
  -4  -3   9   73.59   11.20
   4  -3  -9   76.59    9.70
  -4  -3   9   50.29   12.80
  -4   3   9   81.29   11.20
   4   3  -9   75.09   10.00
  -4   3   9   36.70    9.90
  -4   3   9   95.49   12.60
   4   3  -9   67.09   10.70
  -4   3   9  122.79   16.50
   4   3  -9   91.29   12.40
   3  -3  -9   36.40    7.40
  -3  -3   9   52.59   10.60
  -3  -3   9   57.69   10.60
  -3  -3   9   43.90   10.20
  -3  -3   9   24.10    9.10
   3  -3  -9   33.00    7.50
  -3  -3   9   48.80   11.40
  -3  -3   9   39.90    8.00
  -3   3   9   47.90   13.70
  -3   3   9   37.30   10.20
  -3   3   9   41.70   10.50
  -3   3   9   41.90   12.90
   3   3  -9   35.20    7.60
   3   3  -9   31.20    8.40
  -2  -3   9    7.40   10.00
   2  -3  -9    8.40    5.00
  -2  -3   9   -1.00    7.80
  -2  -3   9    8.00    9.00
  -2  -3   9   16.00    9.40
   2  -3  -9   14.80    5.80
  -2  -3   9   21.50    5.80
  -2  -3   9   18.10    9.90
   2   3  -9   15.40    6.50
  -2   3   9    7.20    8.80
  -2   3   9   17.60    9.50
  -2   3   9    5.60   12.20
   2   3  -9   10.70    5.30
  -2   3   9   14.40    6.60
  -1  -3   9    3.80    7.80
  -1  -3   9    3.70    4.80
  -1  -3   9    9.40   10.70
  -1  -3   9   -4.80    8.90
  -1  -3   9   -6.40    5.20
   1  -3  -9   -1.40    3.50
  -1  -3   9   -4.80    6.00
  -1   3   9    5.10    6.10
   1   3  -9    1.40    4.10
  -1   3   9   -1.30    8.20
  -1   3   9   10.30    9.30
   1   3  -9    3.90    5.20
  -1   3   9    8.10   11.20
   0  -3  -9    1.50    3.80
   0  -3   9    0.20    8.30
   0  -3   9    2.10    8.00
   0  -3   9    3.40    8.80
   0  -3   9    6.10    5.40
   0  -3   9    5.60   10.70
   0   3  -9   -4.30    4.00
   0   3   9   -3.80    7.30
   0   3   9    7.60    6.10
   0   3   9   -6.70    7.70
   0   3  -9    3.80    4.30
   1  -3   9  218.38   16.60
   1  -3   9  201.18   17.60
   1  -3   9  199.98   18.50
   1  -3   9  192.48   17.70
   1  -3   9  204.48   13.80
  -1   3  -9  202.28   12.40
   1   3   9  174.58   19.40
   1   3   9  198.68   15.70
   1   3   9  219.18   17.70
   2  -3   9   16.00    6.80
   2  -3   9   24.80    7.80
   2  -3   9   13.60    9.90
   2  -3   9    9.80   12.10
   2  -3   9   18.50    6.40
   2   3   9   16.20    7.80
   2   3   9   28.80    9.60
  -2   3  -9   12.00    5.00
   3  -3   9    7.10    6.30
   3  -3   9   11.40    8.70
   3  -3   9   -1.50    7.60
   3  -3   9   12.80    5.40
   3  -3   9   14.40   12.00
  -3   3  -9   11.50    5.70
   4  -3   9  -12.30   13.50
   4  -3   9    8.20    5.50
   4  -3   9    1.00    4.20
   4  -3   9    1.40    7.80
   4   3   9    8.00    8.80
  -4   3  -9   -1.40    3.90
   5  -3   9   26.70    6.10
   5  -3   9    6.40    6.50
   5  -3   9   18.60    5.10
   5  -3   9   13.10    4.20
   5   3   9   25.40   17.20
   9  -4  -9   11.80    5.50
  -9  -4   9    2.80    7.00
   9   4  -9   10.70    8.30
   9   4  -9   12.10    5.30
   9   4  -9   10.50    4.90
   8  -4  -9   11.20    6.80
  -8  -4   9    3.00    5.80
   8   4  -9   -2.80    4.60
   8   4  -9    7.30    8.10
   7  -4  -9  166.48   13.70
  -7  -4   9  164.68   13.70
  -7  -4   9  154.78   15.50
   7  -4  -9  160.38   16.80
   7   4  -9  150.58   16.20
   7   4  -9  173.78   15.50
  -6  -4   9   57.49   10.20
   6  -4  -9   37.10    7.90
  -6  -4   9   53.69   11.70
   6  -4  -9   43.20   10.80
   6   4  -9   76.39   10.10
   6   4  -9   63.29   12.90
  -5  -4   9   38.90   10.60
  -5  -4   9   71.09   11.50
   5  -4  -9   33.70   10.30
   5  -4  -9   59.99   10.30
   5   4  -9   64.49    9.70
  -5   4   9   60.19   12.50
  -5   4   9   60.99   10.90
  -5   4   9   48.10    8.40
  -4  -4   9   16.50    9.70
   4  -4  -9    3.00    8.80
   4  -4  -9   12.10    5.80
   4  -4  -9    5.30    6.30
  -4  -4   9   12.30   10.80
  -4  -4   9    4.60    8.10
  -4   4   9   10.40    8.30
  -4   4   9   10.70    6.70
   4   4  -9   18.60    7.10
   4   4  -9    9.00    6.10
  -4   4   9    6.70   11.10
  -3  -4   9  203.08   16.40
   3  -4  -9  243.78   14.30
  -3  -4   9  215.28   16.00
  -3  -4   9  190.38   15.30
  -3  -4   9  206.38   17.10
   3  -4  -9  175.58   13.80
  -3  -4   9  204.08   15.30
   3   4  -9  211.88   14.40
  -3   4   9  220.78   14.90
   3   4  -9  202.78   16.30
   3   4  -9  221.98   18.30
  -3   4   9  213.88   20.70
  -3   4   9  200.98   17.30
   2  -4  -9   -6.00    4.40
  -2  -4   9    1.60    5.60
  -2  -4   9   -3.60    6.20
   2  -4  -9   -2.60    4.80
  -2  -4   9    2.00   10.20
  -2  -4   9    3.20    8.10
  -2  -4   9    4.10    8.70
  -2  -4   9   12.20    9.20
  -2   4   9    6.50    6.40
  -2   4   9    8.00    8.80
   2   4  -9   -4.70    6.40
  -2   4   9  -16.40   10.80
   2   4  -9   -2.90    5.70
  -1  -4   9   -3.90    8.30
  -1  -4   9   -5.70    6.20
  -1  -4   9    7.40    6.80
  -1  -4   9    2.10    7.50
   1  -4  -9    5.70    5.70
   1  -4  -9    3.70    5.20
  -1  -4   9    1.80    5.60
   1   4  -9    5.90    5.80
  -1   4   9   -6.30    8.00
  -1   4   9    3.80    9.00
   1   4  -9   -1.90    3.50
  -1   4   9    0.30    7.70
   1   4  -9   -2.50    8.60
   0  -4   9  126.39   14.80
   0  -4   9   70.79   12.30
   0  -4   9  115.89   12.60
   0  -4   9  138.69   14.50
   0  -4   9  109.39   15.90
   0   4  -9  120.29   13.60
   0   4   9  111.39   15.70
   0   4   9  122.39   13.80
   0   4  -9  132.19   10.50
   0   4   9  100.89   14.40
   1  -4   9   60.39   10.30
   1  -4   9   69.69    9.70
   1  -4   9   89.39   12.20
   1  -4   9   56.59   10.70
  -1   4  -9   81.19    8.70
   1   4   9   73.39   12.60
   1   4   9   62.49   14.50
   2  -4   9    4.00    8.80
   2  -4   9    1.60    5.10
   2  -4   9    8.70    7.10
   2  -4   9    2.70    6.10
  -2   4  -9    3.80    4.80
   2   4   9   -4.70   10.30
   2   4   9   10.20    9.10
   3  -4   9   18.20    8.20
   3  -4   9   29.60    6.70
   3  -4   9   25.80    6.10
   3  -4   9   16.30    8.10
  -3   4  -9   54.39    7.40
   3   4   9    6.10    9.50
   4  -4   9   10.60    5.50
   4  -4   9    4.20    6.30
   4  -4   9    7.30    4.30
   9  -5  -9   60.69    7.20
   9  -5  -9   54.89    7.60
   9   5  -9   58.59    7.20
  -8  -5   9   -2.80    6.70
   8  -5  -9    0.60    7.00
   8   5  -9   17.50    5.70
   8   5  -9   -5.00   11.10
  -8   5   9    9.20    4.90
  -7  -5   9    5.70    6.20
  -7  -5   9    4.90    5.80
   7  -5  -9   10.60    8.40
  -7   5   9    5.20    7.00
   7   5  -9    9.10    7.30
   7   5  -9   11.80    7.90
   6  -5  -9   -5.10    9.40
   6  -5  -9   -3.60    8.00
  -6  -5   9    1.80    6.20
  -6  -5   9   -5.50    8.40
   6   5  -9   -6.60    8.70
   6   5  -9    0.80    5.30
  -6   5   9   -1.90    6.80
   5  -5  -9   98.99   10.90
  -5  -5   9   53.79   11.50
  -5  -5   9   91.69   12.40
   5  -5  -9   72.19   11.40
   5   5  -9   92.29   13.50
   5   5  -9   94.19   12.50
  -5   5   9  119.09   15.90
  -5   5   9  118.79   11.60
  -4  -5   9  -17.00    9.00
   4  -5  -9   -3.00    5.50
  -4  -5   9   -4.60    5.90
   4  -5  -9   -6.30    7.70
  -4   5   9    4.80    7.30
  -4   5   9  -10.80    6.60
   4   5  -9  -12.50    8.40
  -3  -5   9    9.00    7.50
  -3  -5   9    6.90    8.40
   3  -5  -9   -0.20    5.60
  -3  -5   9    1.60    6.00
  -3   5   9    5.20    6.60
   3   5  -9    1.40    5.90
   3   5  -9    0.50    8.90
  -3   5   9   11.50    8.60
  -3   5   9    9.80   12.10
  -2  -5   9   20.80    7.50
  -2  -5   9   21.20    8.90
  -2  -5   9   13.10   10.60
   2  -5  -9    8.90    7.00
  -2  -5   9   23.30    9.50
  -2   5   9   19.80    8.80
   2   5  -9   12.10    6.40
  -2   5   9   31.50   12.40
  -2   5   9   16.90   12.80
   2   5  -9   10.70    8.30
  -1  -5   9   58.59    9.30
   1  -5  -9   57.89    7.60
  -1  -5   9   66.09   10.80
  -1  -5   9   34.90    7.60
[truncated: 160,728 more chars]
